# Supplementary material for: A hydrogen-bridged adduct 3,4,6,7,8,9-hexa­hydro-2H-pyrimido[1,2-a]pyrimidin-1-ium [1,3-bis­(tert-butyl­dimethyl­sil­yloxy)-1,3-bis­(pyridin-2-yl)propan-2-yl­idene]nitro­nate acetonitrile monosolvate
Source: Acta Crystallogr Sect E Struct Rep Online. 2011 Aug 27;67(Pt 9):o2396. doi: 10.1107/S1600536811033927 (PMC3200757; doi:10.1107/S1600536811033927)
Supplement: Supplementary file 2 [file e-67-o2396-Isup2.hkl]

# 
# h,k,l, Fc-squared, Fo-squared, sigma(Fo-squared) and status flag 
# 
data_I
_shelx_title ' p1 in P-1' 
_shelx_refln_list_code          4 
_shelx_F_calc_maximum      139.79 
_exptl_crystal_F_000       740.00 
_reflns_d_resolution_high  0.7708 
 
loop_ 
 _symmetry_equiv_pos_as_xyz 
 'x, y, z' 
 '-x, -y, -z' 
 
_cell_length_a     9.4335 
_cell_length_b    11.1149 
_cell_length_c    19.4529 
_cell_angle_alpha 103.062 
_cell_angle_beta   98.098 
_cell_angle_gamma  95.197 
 
_shelx_F_squared_multiplier     1.000 
 
loop_ 
 _refln_index_h 
 _refln_index_k 
 _refln_index_l 
 _refln_F_squared_calc 
 _refln_F_squared_meas 
 _refln_F_squared_sigma 
 _refln_observed_status 
   2   0   0     9755.55     8907.82    213.33 o 
   3   0   0     5341.03     5256.75    109.83 o 
   4   0   0       72.46       52.43      7.72 o 
   5   0   0      305.52      300.06     31.67 o 
   6   0   0       39.54       26.40      8.89 o 
   7   0   0     1178.67     1231.84     40.29 o 
   8   0   0      318.24      360.46     20.56 o 
   9   0   0      425.53      355.87     42.98 o 
  10   0   0       49.65       27.78     21.11 o 
  11   0   0       77.26        7.78     58.89 o 
  12   0   0       10.86      -87.78     92.22 o 
 -12   1   0       37.87       11.11    110.00 o 
 -11   1   0       31.67      -45.56     71.11 o 
 -10   1   0       72.30       51.11     58.89 o 
  -9   1   0       29.33       33.77     26.89 o 
  -8   1   0      467.04      477.26     24.28 o 
  -7   1   0       26.08       31.00     11.11 o 
  -6   1   0      156.34      153.60     13.33 o 
  -5   1   0      108.85      123.58     22.22 o 
  -4   1   0        8.45       -0.34      5.06 o 
  -3   1   0     2743.90     2556.01     48.20 o 
  -2   1   0     2318.43     2106.03     46.38 o 
   0   1   0        5.10        1.78      5.00 o 
   2   1   0     2379.64     2346.68     97.78 o 
   3   1   0      821.50      892.23     48.89 o 
   4   1   0      189.62      210.46     27.22 o 
   5   1   0      734.09      785.16     34.64 o 
   6   1   0      130.68      140.06     21.11 o 
   7   1   0        2.83       -3.33     12.22 o 
   8   1   0       67.42       75.94     15.45 o 
   9   1   0       61.72       67.29     18.68 o 
  10   1   0       16.03       26.67     22.22 o 
  11   1   0        0.32        1.11     75.56 o 
 -12   2   0        1.31      -38.89     64.44 o 
 -11   2   0       70.22      103.33     54.44 o 
 -10   2   0       85.59       12.22     45.56 o 
  -9   2   0       36.98       14.22     46.11 o 
  -8   2   0       39.88       19.57     27.78 o 
  -7   2   0        1.00        2.45     38.33 o 
  -6   2   0       34.54       32.73     25.00 o 
  -5   2   0        0.03        2.22      6.67 o 
  -4   2   0      372.85      373.13     14.79 o 
  -3   2   0      276.53      303.49     11.71 o 
  -2   2   0     8443.23     8066.71    266.67 o 
  -1   2   0     9154.10     8027.26    191.31 o 
   1   2   0      890.74      864.56     26.71 o 
   2   2   0      137.16      145.56     21.11 o 
   3   2   0       19.20       15.29     18.89 o 
   4   2   0      336.97      378.51     27.22 o 
   5   2   0      183.20      154.77     17.84 o 
   6   2   0      343.04      363.83     30.24 o 
   7   2   0      242.37      283.04     32.22 o 
   8   2   0      226.44      263.50     23.22 o 
   9   2   0        7.27       36.67     21.11 o 
  10   2   0       27.02        7.78     50.00 o 
  11   2   0        0.04       18.89     61.11 o 
 -12   3   0        0.97      -67.78     67.78 o 
 -10   3   0        2.46       -4.44     30.00 o 
  -9   3   0        5.42       -8.89     24.44 o 
  -8   3   0        0.15        0.42     16.44 o 
  -7   3   0       14.29       11.53      8.57 o 
  -6   3   0      663.78      699.43     25.53 o 
  -5   3   0      339.48      347.41     16.44 o 
  -4   3   0     1899.40     1965.12     47.06 o 
  -3   3   0      234.54      234.45     13.33 o 
  -2   3   0       24.84       10.56      5.50 o 
  -1   3   0     6565.32     6042.47    145.91 o 
   0   3   0      103.47      107.90      8.22 o 
   1   3   0     5414.58     5216.03    239.45 o 
   2   3   0     1956.32     1974.02     59.70 o 
   3   3   0       94.95      121.46     15.65 o 
   4   3   0      554.58      590.47     30.24 o 
   5   3   0       15.16       23.90     17.05 o 
   6   3   0        0.01       14.44     23.33 o 
   7   3   0      500.55      540.17     38.60 o 
   8   3   0        0.26       -1.96     23.17 o 
   9   3   0      115.72       83.11     23.64 o 
  10   3   0        2.72       -8.89     24.44 o 
  11   3   0       37.23       58.89     84.44 o 
 -11   4   0       38.04      156.67     66.67 o 
 -10   4   0      132.48      146.67     33.33 o 
  -9   4   0       85.65       67.78     30.00 o 
  -8   4   0        0.18       -1.65     10.43 o 
  -7   4   0       42.46       28.03     10.12 o 
  -6   4   0     1011.59     1025.12     34.33 o 
  -5   4   0       34.82       36.08      8.33 o 
  -4   4   0      883.62      842.23     32.22 o 
  -3   4   0       50.62       70.93      8.54 o 
  -2   4   0      717.37      669.28     23.53 o 
  -1   4   0       18.49        9.11      5.55 o 
   0   4   0      681.20      682.65     24.81 o 
   1   4   0      554.91      605.35     27.03 o 
   2   4   0       13.68       43.75     12.28 o 
   3   4   0      445.83      439.39     40.56 o 
   4   4   0      238.44      284.81     27.47 o 
   5   4   0      184.98      163.05     22.22 o 
   6   4   0      142.53      140.69     30.00 o 
   7   4   0       65.08      -16.85     33.33 o 
   8   4   0        6.04      -36.67     36.67 o 
   9   4   0        2.99       15.56     20.00 o 
  10   4   0        1.41        4.44     83.33 o 
  11   4   0        2.15      111.11     94.44 o 
 -11   5   0       18.16      185.56     74.44 o 
 -10   5   0        0.60       18.89     53.33 o 
  -9   5   0      185.62      213.92     23.56 o 
  -8   5   0      202.01      186.34     17.23 o 
  -7   5   0      184.55      184.77     17.78 o 
  -6   5   0       52.07       51.83     10.92 o 
  -5   5   0       64.68       55.56     12.22 o 
  -4   5   0      875.02      812.23     28.89 o 
  -3   5   0     1842.77     1974.18     56.86 o 
  -2   5   0       61.66       74.02     10.58 o 
  -1   5   0     1670.54     1861.89     53.36 o 
   0   5   0      557.24      674.12     31.11 o 
   1   5   0      614.91      681.43     32.78 o 
   2   5   0      750.89      762.80     34.17 o 
   3   5   0     2144.25     2266.74     74.09 o 
   4   5   0      213.63      289.79     27.49 o 
   5   5   0      170.15      198.33     26.57 o 
   6   5   0       33.83       24.44     26.67 o 
   7   5   0      149.34       88.76     27.54 o 
   8   5   0      203.26      203.62     72.78 o 
   9   5   0        0.38      -14.44     81.11 o 
  10   5   0      216.75      172.22     63.33 o 
 -10   6   0        9.59      -21.68     29.44 o 
  -9   6   0        4.92        7.46     15.62 o 
  -8   6   0      312.94      343.79     27.22 o 
  -7   6   0       34.92       17.20     12.16 o 
  -6   6   0      379.26      405.12     25.61 o 
  -5   6   0       80.85       92.22     14.44 o 
  -4   6   0     1265.58     1227.60     41.90 o 
  -3   6   0       10.94       -1.73      9.80 o 
  -2   6   0     1042.91     1059.65     36.04 o 
  -1   6   0       17.30        1.11      7.40 o 
   0   6   0     2306.23     2452.43     74.94 o 
   1   6   0       28.22       26.41     12.74 o 
   2   6   0      356.44      319.41     25.53 o 
   3   6   0      101.73       79.08     17.35 o 
   4   6   0        1.52        6.67     17.78 o 
   5   6   0       96.73      121.67     32.21 o 
   6   6   0        1.55      -21.11     36.67 o 
   7   6   0      331.95      316.67     55.56 o 
   8   6   0        0.61       37.78     51.11 o 
   9   6   0      247.55      252.22     95.56 o 
  10   6   0       95.17      144.45     96.67 o 
 -10   7   0       94.23       93.48     62.22 o 
  -9   7   0        0.00       -6.86     12.74 o 
  -8   7   0       11.18       14.62     14.39 o 
  -7   7   0      403.06      409.22     57.22 o 
  -6   7   0       32.60       -5.56     21.11 o 
  -5   7   0       60.40       52.22     18.89 o 
  -4   7   0       23.16       16.32     11.21 o 
  -3   7   0      256.95      287.49     21.11 o 
  -2   7   0      104.43      124.18     14.68 o 
  -1   7   0        0.93       -6.40     10.43 o 
   0   7   0        0.01        7.01     11.21 o 
   1   7   0        7.08       -9.31     14.14 o 
   2   7   0      523.28      572.50     47.78 o 
   3   7   0      356.70      346.12     26.31 o 
   4   7   0       40.21       35.25     25.61 o 
   5   7   0        3.82       50.00     32.22 o 
   6   7   0       62.11       48.62     31.24 o 
   7   7   0        1.25       -7.78     41.11 o 
   8   7   0        5.57      -47.78     51.11 o 
   9   7   0        3.23      -93.33     93.33 o 
 -10   8   0       62.51       53.33     28.89 o 
  -9   8   0       22.35       -0.60     14.60 o 
  -8   8   0        0.73       -8.89     15.56 o 
  -7   8   0        9.92       11.15     12.01 o 
  -6   8   0       79.53       76.67     21.11 o 
  -5   8   0      667.13      717.80     31.16 o 
  -4   8   0       51.64       60.61     14.39 o 
  -3   8   0     1144.05     1240.19     45.57 o 
  -2   8   0        4.56       -4.05     13.29 o 
  -1   8   0      424.54      418.98     43.33 o 
   0   8   0        0.06       -4.12     12.74 o 
   1   8   0        0.47      -11.24     15.62 o 
   2   8   0      284.32      321.58     23.95 o 
   3   8   0      296.10      276.93     31.75 o 
   4   8   0      202.67      160.00     51.11 o 
   5   8   0       62.61        0.00     46.67 o 
   6   8   0      437.74      461.11     74.44 o 
   7   8   0       39.41       35.56     54.44 o 
   8   8   0      220.28      193.33     76.67 o 
 -10   9   0        7.51       54.44     35.56 o 
  -9   9   0        5.64       25.85     24.46 o 
  -8   9   0       39.26       56.67     23.33 o 
  -7   9   0        0.12       21.01     16.28 o 
  -6   9   0       32.71       42.22     18.89 o 
  -5   9   0       36.26       34.18     16.44 o 
  -4   9   0      637.30      616.06     59.44 o 
  -3   9   0       24.11       35.21     13.60 o 
  -2   9   0     1186.58     1261.61     51.46 o 
  -1   9   0      148.02      149.92     24.44 o 
   0   9   0      332.25      331.93     36.11 o 
   1   9   0        1.90      -13.51     16.55 o 
   2   9   0       76.02       73.57     23.95 o 
   3   9   0       26.46       51.51     28.28 o 
   4   9   0      193.55      237.04     32.97 o 
   5   9   0        7.17        5.56     47.78 o 
   6   9   0        1.45       61.11     73.33 o 
   7   9   0      165.59      127.78     72.22 o 
   8   9   0        0.20        1.11     82.22 o 
  -9  10   0        0.05        6.67     25.56 o 
  -8  10   0       55.51       68.89     33.33 o 
  -7  10   0        0.12        7.78     30.00 o 
  -6  10   0       72.33       88.89     31.11 o 
  -5  10   0       28.34       28.26     18.42 o 
  -4  10   0      126.27      112.22     27.78 o 
  -3  10   0        7.51       15.00     17.28 o 
  -2  10   0        0.81        9.59     13.60 o 
  -1  10   0      202.24      190.07     37.22 o 
   0  10   0       15.72       49.10     20.81 o 
   1  10   0       63.82       42.22     38.89 o 
   2  10   0       69.79      124.45     42.22 o 
   3  10   0       62.95      103.33     37.78 o 
   4  10   0       36.51       -5.56     35.56 o 
   5  10   0        0.19       91.11     65.56 o 
   6  10   0       55.74       95.56     65.56 o 
   7  10   0        6.56        4.44    100.00 o 
  -8  11   0        2.91       22.22     37.78 o 
  -7  11   0       14.31       33.33     40.00 o 
  -5  11   0       37.18       -2.22     26.67 o 
  -4  11   0       10.05       15.56     25.56 o 
  -3  11   0      206.77      221.94     75.56 o 
  -2  11   0       96.29       54.91     22.30 o 
  -1  11   0      108.44       83.23     31.67 o 
   0  11   0      126.70       94.07     25.93 o 
   1  11   0        0.61       30.00     29.73 o 
   2  11   0      150.46      138.89     51.11 o 
   3  11   0       28.40      -33.33     41.11 o 
   4  11   0       19.30        1.11     72.22 o 
   5  11   0       16.26      -12.22     45.56 o 
   6  11   0       48.89       62.22     61.11 o 
  -5  12   0       39.43      116.67     35.56 o 
  -4  12   0       42.64       71.11     32.22 o 
  -3  12   0       12.39       36.63     26.31 o 
  -2  12   0      146.86       70.00     41.11 o 
  -1  12   0       50.78       20.00     42.22 o 
   0  12   0       24.44       18.89     30.00 o 
   1  12   0        0.05       40.00     61.11 o 
   2  12   0      173.49      230.00     61.11 o 
   3  12   0       50.98       90.00     76.67 o 
   4  12   0       19.66      -58.89     71.11 o 
  -3  13   0       24.69       21.11     36.67 o 
  -2  13   0        3.69       51.11     44.44 o 
  -1  13   0       55.43       76.67     48.89 o 
   0  13   0       10.28      -55.56     58.89 o 
   1  13   0       37.68       56.67     71.11 o 
   2  13   0        7.87       71.11     70.00 o 
   3  13   0      129.56      123.33     76.67 o 
  -1  14   0        1.49      -44.44     52.22 o 
   2 -14   1       14.32      -60.00     60.00 o 
  -3 -13   1       23.68       40.00     61.11 o 
  -2 -13   1        5.05      -67.78     74.44 o 
  -1 -13   1      109.86       33.33     50.00 o 
   0 -13   1        1.66        6.67     52.22 o 
   1 -13   1        2.03        6.67     52.22 o 
   2 -13   1       56.86      114.45     48.89 o 
   3 -13   1       42.00       44.10     34.01 o 
   4 -13   1        0.95       10.00     35.56 o 
  -5 -12   1       40.86      103.33     90.00 o 
  -4 -12   1        4.20      -15.56     75.56 o 
  -3 -12   1       12.83      -17.78     52.22 o 
  -2 -12   1        1.56       15.56     55.56 o 
  -1 -12   1       20.41       41.11     50.00 o 
   0 -12   1        3.58      -45.56     47.78 o 
   1 -12   1        0.19      -34.44     41.11 o 
   2 -12   1       47.37       22.22     40.00 o 
   3 -12   1      155.69       66.75     30.52 o 
   4 -12   1        6.35        8.63     40.00 o 
   5 -12   1       24.64      -30.00     30.00 o 
   6 -12   1        4.79        7.78     44.44 o 
  -6 -11   1       12.59       34.44     87.78 o 
  -5 -11   1      127.55      276.67     92.22 o 
  -4 -11   1        0.58      104.44     64.44 o 
  -3 -11   1       52.17       10.00     32.22 o 
  -2 -11   1       44.37       22.14     29.63 o 
  -1 -11   1        2.62      -11.18     30.95 o 
   0 -11   1       11.12      -20.67     28.67 o 
   1 -11   1        9.41       22.54     24.66 o 
   2 -11   1       68.77       92.09     35.00 o 
   3 -11   1        3.28       41.70     23.53 o 
   4 -11   1       30.27       47.78     33.33 o 
   5 -11   1       80.02       57.60     23.75 o 
   6 -11   1        8.56       18.89     37.78 o 
   8 -11   1        1.30      -23.33     23.33 o 
  -7 -10   1       70.75      -23.33     68.89 o 
  -6 -10   1      191.16       68.89     88.89 o 
  -5 -10   1       90.57       67.78     64.44 o 
  -4 -10   1      226.52      202.22     47.78 o 
  -3 -10   1       70.03       84.44     40.00 o 
  -2 -10   1       22.59       21.50     35.00 o 
  -1 -10   1      118.70      111.26     40.00 o 
   0 -10   1      238.53      219.91     27.47 o 
   1 -10   1      124.46      115.54     21.83 o 
   2 -10   1        2.89        9.97     14.68 o 
   3 -10   1       34.32       -8.89     25.56 o 
   4 -10   1      202.50      162.71     24.56 o 
   5 -10   1      202.38      202.33     24.66 o 
   6 -10   1       88.28       68.89     32.22 o 
   7 -10   1      149.38       86.67     38.89 o 
   8 -10   1       48.96       39.94     23.09 o 
   9 -10   1       60.56       51.11     26.67 o 
  -8  -9   1       15.50      138.89     87.78 o 
  -7  -9   1       40.47      -25.56     58.89 o 
  -6  -9   1        2.92       74.44     70.00 o 
  -5  -9   1       27.00       45.79     33.05 o 
  -4  -9   1       43.12       88.89     36.67 o 
  -3  -9   1       15.61        1.51     63.33 o 
  -2  -9   1       36.72       28.14     24.32 o 
  -1  -9   1      131.24      120.73     23.09 o 
   0  -9   1       19.60       19.47     17.23 o 
   1  -9   1        2.02        6.35     13.96 o 
   2  -9   1        0.59       18.71     14.68 o 
   3  -9   1       12.00       15.00     16.50 o 
   4  -9   1       12.77       11.25     20.56 o 
   5  -9   1        5.52      -10.00     10.93 o 
   6  -9   1       11.15      -14.44     17.78 o 
   7  -9   1        7.80        2.14     14.95 o 
   8  -9   1        5.67      -16.55     17.87 o 
   9  -9   1        4.28       -6.52     24.40 o 
  -8  -8   1        0.82       94.44     58.89 o 
  -7  -8   1       15.49       65.56     45.56 o 
  -6  -8   1        7.11        3.33     56.67 o 
  -5  -8   1        4.88       92.22     46.67 o 
  -4  -8   1      104.83       92.56     23.22 o 
  -3  -8   1       34.67       36.55     17.66 o 
  -2  -8   1      777.72      726.55     42.34 o 
  -1  -8   1        0.16      -15.56     15.56 o 
   0  -8   1      575.75      571.38     31.43 o 
   1  -8   1       21.76       27.46     16.00 o 
   2  -8   1        6.71       17.89     11.47 o 
   3  -8   1      519.35      478.74     26.71 o 
   4  -8   1       78.88       84.90     16.28 o 
   5  -8   1      185.01      187.23     25.00 o 
   6  -8   1        2.38        6.67     18.89 o 
   7  -8   1      277.38      302.62     26.40 o 
   8  -8   1       75.68       56.78     15.57 o 
   9  -8   1      176.88      176.76     38.33 o 
  10  -8   1        4.14       -6.67     23.33 o 
  -9  -7   1      244.61      187.78     65.56 o 
  -8  -7   1       26.02      -32.22     50.00 o 
  -7  -7   1      288.10      277.78     53.33 o 
  -6  -7   1       46.87       55.48     60.56 o 
  -5  -7   1      447.42      362.22     58.89 o 
  -4  -7   1      262.71      241.63     30.24 o 
  -3  -7   1      412.88      409.30     53.33 o 
  -2  -7   1      165.21      125.23     19.51 o 
  -1  -7   1      306.82      338.00     41.67 o 
   0  -7   1       62.07       87.39     31.11 o 
   1  -7   1       23.94        6.56     12.01 o 
   2  -7   1      428.96      468.90     25.78 o 
   3  -7   1      249.43      232.79     19.44 o 
   4  -7   1      663.55      610.06     42.78 o 
   5  -7   1       27.09        5.56     12.22 o 
   6  -7   1       50.32       21.11     16.67 o 
   7  -7   1       10.59       -0.30     16.67 o 
   8  -7   1      118.52      107.93     18.67 o 
   9  -7   1       91.32       82.73     18.49 o 
  10  -7   1       14.85       44.82     21.86 o 
 -10  -6   1       11.69      170.00     73.33 o 
  -9  -6   1      184.62      124.45     80.00 o 
  -8  -6   1        2.89       47.78     33.33 o 
  -7  -6   1      126.32      125.62     31.16 o 
  -6  -6   1       96.47      100.32     32.75 o 
  -5  -6   1      168.11      175.56     37.78 o 
  -4  -6   1       75.00       46.67     34.44 o 
  -3  -6   1        4.27      -27.78     27.78 o 
  -2  -6   1      212.68      196.37     22.78 o 
  -1  -6   1      224.24      255.90     17.35 o 
   0  -6   1        0.17       -3.65     10.67 o 
   1  -6   1      139.67      172.60     21.11 o 
   2  -6   1     1177.33     1195.70     38.05 o 
   3  -6   1      840.39      863.81     31.75 o 
   4  -6   1       15.85        7.78     16.67 o 
   5  -6   1      292.12      246.67     17.78 o 
   6  -6   1      254.70      256.69     17.23 o 
   7  -6   1        5.21       25.36     12.74 o 
   8  -6   1        6.32        2.04     21.67 o 
   9  -6   1        1.73      -18.38     30.56 o 
  11  -6   1        5.58       13.33     46.67 o 
 -10  -5   1       11.07      -57.78     61.11 o 
  -9  -5   1       11.53       17.78     84.44 o 
  -8  -5   1        8.32       31.11     34.44 o 
  -7  -5   1       28.41        4.94     34.44 o 
  -6  -5   1      230.38      225.11     28.28 o 
  -5  -5   1        1.35       -9.11     26.67 o 
  -4  -5   1      185.79      200.43     20.38 o 
  -3  -5   1      768.73      738.16     34.90 o 
  -2  -5   1     1721.77     1681.34     54.98 o 
  -1  -5   1       19.65       19.86      9.44 o 
   0  -5   1       98.19      105.51     10.07 o 
   1  -5   1     1336.49     1286.28     45.05 o 
   2  -5   1      156.66      185.42     22.78 o 
   3  -5   1       82.63       48.83     10.58 o 
   4  -5   1      634.85      690.14     22.38 o 
   5  -5   1     1078.03     1002.23     38.89 o 
   6  -5   1       60.60       78.90     11.79 o 
   7  -5   1      360.27      363.15     40.56 o 
   8  -5   1       74.79       81.99     18.33 o 
   9  -5   1        0.26        9.17     14.69 o 
  10  -5   1        0.54      -26.67     38.89 o 
  11  -5   1       38.83       23.33     54.44 o 
 -11  -4   1       71.79        2.22     73.33 o 
 -10  -4   1       39.83       23.33     28.89 o 
  -9  -4   1       16.82       14.44     30.00 o 
  -8  -4   1      501.31      509.83     42.68 o 
  -7  -4   1      368.56      346.67     41.11 o 
  -6  -4   1      384.24      397.26     43.33 o 
  -5  -4   1      448.62      446.51     31.95 o 
  -4  -4   1      219.96      229.73     23.33 o 
  -3  -4   1     1294.59     1303.55     47.91 o 
  -2  -4   1      240.95      201.45     41.11 o 
  -1  -4   1       76.49       84.63     20.00 o 
   0  -4   1     1341.68     1274.57     48.33 o 
   1  -4   1        1.76        7.78      7.86 o 
   2  -4   1      133.88      110.14     18.89 o 
   3  -4   1     1888.59     1897.30     55.35 o 
   4  -4   1      276.96      267.78     18.89 o 
   5  -4   1      861.80      871.12     33.63 o 
   6  -4   1      224.76      235.06     20.00 o 
   7  -4   1      180.50      177.25     18.89 o 
   8  -4   1        7.83        1.47     14.01 o 
   9  -4   1      109.29      112.22     25.56 o 
  10  -4   1       55.90       51.11     52.22 o 
  11  -4   1        3.32       -1.11     50.00 o 
 -11  -3   1       91.43      173.33     95.56 o 
 -10  -3   1        5.43      -10.00     20.00 o 
  -9  -3   1       48.13       66.67     22.22 o 
  -8  -3   1       35.93       27.45     18.45 o 
  -7  -3   1       47.66       34.70     21.70 o 
  -6  -3   1      842.74      865.25     41.44 o 
  -5  -3   1       10.81       -2.52     20.56 o 
  -4  -3   1       45.43       50.22     17.56 o 
  -3  -3   1        5.76       11.11     20.00 o 
  -2  -3   1     3263.99     3127.84    114.45 o 
  -1  -3   1     2716.23     2551.10     68.74 o 
   0  -3   1      638.14      597.39     21.62 o 
   1  -3   1    18169.48    16442.36    379.08 o 
   2  -3   1     1649.86     1552.58     45.36 o 
   3  -3   1      426.43      440.00     17.78 o 
   4  -3   1      191.27      196.65     13.33 o 
   5  -3   1       27.23       25.74      7.78 o 
   6  -3   1       22.94       21.15      8.84 o 
   7  -3   1        4.95       -7.78     14.44 o 
   8  -3   1       16.94       18.89     17.78 o 
   9  -3   1      148.46      124.45     32.22 o 
  10  -3   1       79.78       58.89     47.78 o 
  11  -3   1       37.92       25.56     73.33 o 
 -11  -2   1       83.36       72.22     67.78 o 
 -10  -2   1       14.27      -24.44     24.44 o 
  -9  -2   1       42.73       35.58     29.44 o 
  -8  -2   1        1.98        0.24     25.56 o 
  -7  -2   1      447.59      451.04     25.06 o 
  -6  -2   1       10.38       12.37     26.67 o 
  -5  -2   1      450.32      472.22     37.78 o 
  -4  -2   1       70.86       54.72     14.52 o 
  -3  -2   1        6.80       -2.22      7.84 o 
  -2  -2   1     2238.49     2110.96     61.67 o 
  -1  -2   1     1335.93     1127.81     33.00 o 
   2  -2   1    12159.40    11348.95    374.45 o 
   3  -2   1       45.03       44.42      6.67 o 
   4  -2   1     2990.78     3080.44     69.88 o 
   5  -2   1      838.62      852.29     35.56 o 
   6  -2   1      375.18      445.15     29.08 o 
   7  -2   1       11.95      -16.06     21.34 o 
   8  -2   1        2.08       10.23     15.31 o 
   9  -2   1      485.83      512.54     43.60 o 
  10  -2   1        0.36      -56.67     56.67 o 
  11  -2   1       88.24      122.22     63.33 o 
  12  -2   1        2.85      -45.56     70.00 o 
 -11  -1   1       14.29      -57.78     75.56 o 
 -10  -1   1       92.80       76.98     18.89 o 
  -9  -1   1      290.79      346.53     25.49 o 
  -8  -1   1       96.94      147.87     16.64 o 
  -7  -1   1      600.35      608.84     27.26 o 
  -6  -1   1     1100.15     1179.07     37.72 o 
  -5  -1   1       60.02       42.00      9.12 o 
  -4  -1   1        9.13       20.00     13.33 o 
  -3  -1   1       70.99       82.03      9.61 o 
  -2  -1   1      811.17      795.56     34.44 o 
   2  -1   1     9626.12     8877.90    175.32 o 
   3  -1   1     1578.35     1463.86     36.02 o 
   4  -1   1      974.29     1025.46     30.96 o 
   5  -1   1     1814.58     1919.04     80.00 o 
   6  -1   1        5.18        8.59      8.35 o 
   7  -1   1      158.96      161.59     15.00 o 
   8  -1   1      116.88      123.36     20.00 o 
   9  -1   1        7.92       43.20     40.56 o 
  10  -1   1      209.85      304.45     67.78 o 
  11  -1   1        0.58      100.00     76.67 o 
 -12   0   1        2.28        4.44     94.44 o 
 -11   0   1      105.05      103.33     58.89 o 
 -10   0   1        0.60       -2.22     21.11 o 
  -9   0   1      187.94      180.53     28.33 o 
  -8   0   1      115.79       89.85     41.11 o 
  -7   0   1      103.72      104.05     13.33 o 
  -6   0   1     1254.78     1310.74     38.01 o 
  -5   0   1      955.13      908.46     32.78 o 
  -4   0   1      386.70      398.30     15.29 o 
  -3   0   1       57.27       49.10     15.56 o 
  -2   0   1      126.69      146.67      7.78 o 
   1   0   1       13.72        7.56     16.67 o 
   2   0   1    15756.03    14617.19    354.13 o 
   3   0   1     1612.66     1543.57     37.17 o 
   4   0   1       43.37       35.70      6.67 o 
   5   0   1       63.68       91.11     11.11 o 
   6   0   1      149.45      135.66     30.00 o 
   7   0   1       20.95       18.52      9.94 o 
   8   0   1       16.79       19.98     11.63 o 
   9   0   1       21.79       22.22     18.89 o 
  10   0   1        6.24      -13.33     15.56 o 
  11   0   1        8.24        8.89     63.33 o 
 -12   1   1        6.60      -54.44     86.67 o 
 -11   1   1        9.89       28.89     48.89 o 
 -10   1   1       88.99       86.04     34.17 o 
  -9   1   1      370.93      375.89     27.14 o 
  -8   1   1       44.47       49.49     13.29 o 
  -7   1   1       31.31       14.21     10.26 o 
  -6   1   1      270.84      267.34     15.98 o 
  -5   1   1     1002.77     1025.51     32.24 o 
  -4   1   1       10.52       10.77      5.06 o 
  -3   1   1     2408.89     2396.66     45.55 o 
  -2   1   1     2975.17     2756.34     50.67 o 
  -1   1   1     1257.56      980.00     36.67 o 
   1   1   1     2403.57     2083.34     78.89 o 
   2   1   1      886.66      838.88     27.82 o 
   3   1   1     2332.89     2369.55     72.60 o 
   4   1   1     1539.38     1615.57     60.00 o 
   5   1   1      197.82      248.22     23.33 o 
   6   1   1      196.72      192.23     15.17 o 
   7   1   1      903.85      938.13     45.56 o 
   8   1   1        3.56       20.03     26.11 o 
   9   1   1      254.31      311.97     27.20 o 
  10   1   1        0.13       20.00     18.89 o 
  11   1   1       34.82       73.33     80.00 o 
 -11   2   1       21.74      120.00     84.44 o 
 -10   2   1      154.40       13.33     61.11 o 
  -9   2   1        3.85      -22.54     38.33 o 
  -8   2   1      447.47      448.79     39.44 o 
  -7   2   1        7.07        7.33     47.22 o 
  -6   2   1      347.05      350.00     18.89 o 
  -5   2   1      755.68      780.55     25.06 o 
  -4   2   1      529.50      546.21     17.47 o 
  -3   2   1        0.22        4.63      4.52 o 
  -2   2   1     6275.26     5876.70    193.33 o 
   0   2   1       56.83       53.91      4.71 o 
   1   2   1     2613.52     2350.86     65.20 o 
   2   2   1     3863.19     3875.67    104.87 o 
   3   2   1       13.20       22.33     13.89 o 
   4   2   1     2384.03     2594.46    116.67 o 
   5   2   1      842.31      991.12     62.22 o 
   6   2   1      642.78      645.04     38.10 o 
   7   2   1      901.61      918.20     66.11 o 
   8   2   1       41.29       24.54     15.56 o 
   9   2   1        1.69       12.22     18.89 o 
  10   2   1        0.24       20.00     73.33 o 
  11   2   1       30.74       -2.22     71.11 o 
 -12   3   1       17.71      190.00     90.00 o 
 -11   3   1       56.73      112.22     70.00 o 
 -10   3   1      168.15      172.22     40.00 o 
  -9   3   1      205.41      227.17     29.73 o 
  -8   3   1       50.67       47.41     21.60 o 
  -7   3   1       61.35       75.19     11.92 o 
  -6   3   1        3.44       -0.62      9.44 o 
  -5   3   1      493.83      494.44     22.22 o 
  -4   3   1      127.14      126.51      8.54 o 
  -3   3   1      292.54      287.78     13.33 o 
  -2   3   1     1634.78     1607.39     44.00 o 
  -1   3   1     2017.12     1923.89     53.81 o 
   0   3   1       92.48       87.68      7.43 o 
   1   3   1       34.65       33.29      7.74 o 
   2   3   1     4569.63     4615.68    124.14 o 
   3   3   1      543.24      560.95     49.44 o 
   4   3   1      102.17      154.56     21.67 o 
   5   3   1        2.18        6.55     14.39 o 
   6   3   1      203.36      253.87     24.99 o 
   7   3   1       51.97       62.30     21.17 o 
   8   3   1       32.61        3.61     27.12 o 
   9   3   1        0.27      -12.22     18.89 o 
  10   3   1       19.88      108.89     95.56 o 
  11   3   1       31.05      117.78    105.56 o 
 -11   4   1       11.89      -34.44     34.44 o 
 -10   4   1       32.28       56.67     52.22 o 
  -9   4   1      159.24      301.11     52.22 o 
  -8   4   1        6.28       10.54     11.27 o 
  -7   4   1      320.88      331.48     18.66 o 
  -6   4   1      570.43      553.80     22.93 o 
  -5   4   1       23.72       25.87      8.22 o 
  -4   4   1     1314.65     1411.12     45.56 o 
  -3   4   1      899.91      913.74     29.27 o 
  -2   4   1     1994.05     2012.58     55.35 o 
  -1   4   1       60.25       45.88     15.00 o 
   0   4   1     2497.51     2510.79     72.42 o 
   1   4   1      377.32      374.90     17.66 o 
   2   4   1       86.88       63.67     13.89 o 
   3   4   1     1687.29     1929.64     66.90 o 
   4   4   1      407.41      413.50     39.44 o 
   5   4   1       61.91       75.56     25.56 o 
   6   4   1        7.93       14.44     24.44 o 
   7   4   1       15.26       11.52     40.00 o 
   8   4   1      140.64      125.47     51.11 o 
   9   4   1       15.91       47.78     73.33 o 
  10   4   1       45.94      125.56    100.00 o 
 -11   5   1       10.38      -30.00     41.11 o 
 -10   5   1      178.29      152.22     48.89 o 
  -9   5   1       59.33       52.49     36.11 o 
  -8   5   1       36.78       28.77     30.56 o 
  -7   5   1      302.40      298.89     22.69 o 
  -6   5   1       56.28       54.50     11.47 o 
  -5   5   1      901.19      926.83     35.69 o 
  -4   5   1      111.54      122.22     11.11 o 
  -3   5   1     2825.08     2792.26     70.70 o 
  -2   5   1      233.76      217.55     12.16 o 
  -1   5   1       75.78       78.62     10.12 o 
   0   5   1      521.55      470.86     30.00 o 
   1   5   1     1025.03     1048.75     39.98 o 
   2   5   1      122.73      122.02     18.07 o 
   3   5   1      279.91      248.79     20.25 o 
   4   5   1       44.17       44.44     32.22 o 
   5   5   1      407.82      412.04     30.37 o 
   6   5   1      224.42      275.56     58.89 o 
   7   5   1       36.87        8.95     28.43 o 
   8   5   1        2.18      -15.56     50.00 o 
   9   5   1        0.02      -17.78     67.78 o 
  10   5   1       17.59       31.11     63.33 o 
 -11   6   1        7.68       95.56     68.89 o 
 -10   6   1       28.18      -16.81     32.22 o 
  -9   6   1       35.50       52.22     24.44 o 
  -8   6   1       30.85       17.10     13.33 o 
  -7   6   1        0.03      -11.37     11.37 o 
  -6   6   1      863.36      889.46     30.43 o 
  -5   6   1      173.46      180.00     24.44 o 
  -4   6   1       41.67       66.74     11.67 o 
  -3   6   1      162.36      157.59     17.78 o 
  -2   6   1       30.57       26.92     10.56 o 
  -1   6   1      557.00      609.27     23.17 o 
   0   6   1      196.05      178.39     13.29 o 
   1   6   1      188.07      171.20     19.14 o 
   2   6   1      250.09      246.95     21.04 o 
   3   6   1      604.08      572.23     42.22 o 
   4   6   1      148.94      146.38     25.62 o 
   5   6   1      215.49      215.00     34.46 o 
   6   6   1      126.39      172.22     41.11 o 
   7   6   1       43.28       53.51     29.09 o 
   8   6   1       72.75       83.33     48.89 o 
   9   6   1       29.22       85.56     87.78 o 
  10   6   1       11.00      -26.67     88.89 o 
 -10   7   1       23.54       11.11     23.33 o 
  -9   7   1        0.35      -16.09     16.09 o 
  -8   7   1        4.67        7.17     23.89 o 
  -7   7   1       11.41       11.74     12.28 o 
  -6   7   1       15.56       36.60     12.28 o 
  -5   7   1      114.73      140.00     16.67 o 
  -4   7   1      663.88      659.25     43.89 o 
  -3   7   1      467.28      499.61     22.38 o 
  -2   7   1      317.20      303.40     18.81 o 
  -1   7   1      627.60      675.31     30.06 o 
   0   7   1     1942.57     2002.21     68.58 o 
   1   7   1      143.79      198.16     18.90 o 
   2   7   1      652.81      617.55     44.44 o 
   3   7   1        1.06       11.48     35.56 o 
   4   7   1        1.41       -8.22     15.65 o 
   5   7   1       13.94       27.06     21.96 o 
   6   7   1      104.32       21.11     45.56 o 
   7   7   1      688.73      658.89     81.11 o 
   8   7   1        0.02      -52.22     52.22 o 
   9   7   1      217.89      324.45    104.44 o 
 -10   8   1       33.99       48.65     26.07 o 
  -9   8   1       96.44       97.56     21.17 o 
  -8   8   1       76.67       91.18     22.13 o 
  -7   8   1      267.85      282.95     27.10 o 
  -6   8   1      487.79      458.89     30.00 o 
  -5   8   1       77.64       70.00     15.56 o 
  -4   8   1        3.31        9.50     11.37 o 
  -3   8   1      220.00      227.69     20.54 o 
  -2   8   1       16.88       25.39     12.28 o 
  -1   8   1      477.23      512.36     28.60 o 
   0   8   1      654.03      654.19     38.50 o 
   1   8   1     1682.70     1721.76     69.76 o 
   2   8   1      638.49      640.57     37.16 o 
   3   8   1      175.52      172.22     35.56 o 
   4   8   1      556.05      504.60     45.00 o 
   5   8   1      691.51      666.67     85.56 o 
   6   8   1        0.77       -2.22     62.22 o 
   7   8   1      160.12      181.11     73.33 o 
   8   8   1       29.92       47.78     80.00 o 
  -9   9   1      103.32       51.11     36.67 o 
  -8   9   1       45.50       42.90     23.09 o 
  -7   9   1       90.36       73.56     21.04 o 
  -6   9   1        0.03       32.22     18.89 o 
  -5   9   1      199.35      212.86     20.25 o 
  -4   9   1        1.64       16.06     13.73 o 
  -3   9   1       64.14       50.18     14.87 o 
  -2   9   1        2.34       15.44     14.39 o 
  -1   9   1      196.56      186.17     47.22 o 
   0   9   1      360.05      378.26     32.18 o 
   1   9   1       27.60       25.56     21.34 o 
   2   9   1        0.20        6.87     16.88 o 
   3   9   1       18.91       15.56     46.67 o 
   4   9   1       79.38       96.67     47.78 o 
   5   9   1       25.58       15.56     63.33 o 
   6   9   1       18.38       32.22     63.33 o 
   7   9   1        0.00      -24.44     80.00 o 
   8   9   1       38.36     -100.00    100.00 o 
  -9  10   1       24.28       38.89     40.00 o 
  -8  10   1        4.54       -6.07     34.44 o 
  -7  10   1        9.26       -2.22     14.93 o 
  -6  10   1       20.20        7.78     27.78 o 
  -5  10   1       12.68       23.46     27.78 o 
  -4  10   1      148.77      156.67     27.78 o 
  -3  10   1      190.87      199.78     31.11 o 
  -2  10   1       21.14        8.33     15.71 o 
  -1  10   1      167.11      150.03     26.71 o 
   0  10   1      142.77      182.63     24.02 o 
   1  10   1       31.53       10.97     25.56 o 
   2  10   1       78.18      121.11     40.00 o 
   3  10   1      142.43      205.56     44.44 o 
   4  10   1       77.48       46.67     44.44 o 
   5  10   1        4.97       35.56     46.67 o 
   6  10   1       15.96       12.22     61.11 o 
   7  10   1      110.04      -17.78    101.11 o 
  -8  11   1       18.50      -20.00     27.78 o 
  -6  11   1       96.64      122.22     33.33 o 
  -5  11   1        0.04      -21.11     21.11 o 
  -4  11   1        2.06      -14.94     18.35 o 
  -3  11   1       77.62       94.44     31.11 o 
  -2  11   1       18.87       17.78     23.22 o 
  -1  11   1      109.59       82.22     21.21 o 
   0  11   1        6.31       58.89     41.11 o 
   1  11   1       27.45       -4.44     42.22 o 
   2  11   1       10.28      -24.44     50.00 o 
   3  11   1       60.73        2.22     55.56 o 
   4  11   1       91.71      165.56     72.22 o 
   5  11   1       27.59      -30.00     51.11 o 
   6  11   1       24.72       12.22     63.33 o 
  -4  12   1        0.55       24.44     33.33 o 
  -3  12   1        5.15      -22.22     32.22 o 
  -2  12   1        4.70       22.22     44.44 o 
  -1  12   1        0.21        5.56     34.44 o 
   0  12   1        8.61      -48.89     51.11 o 
   1  12   1       18.84        4.44     43.33 o 
   2  12   1        0.83      -22.22     54.44 o 
   3  12   1        2.01       13.33     63.33 o 
   4  12   1       38.37       32.22     85.56 o 
  -3  13   1        0.01        3.33     47.78 o 
  -2  13   1       39.82       60.00     41.11 o 
  -1  13   1       14.35        3.33     51.11 o 
   0  13   1        5.55       -2.22     51.11 o 
   1  13   1       12.65      -50.00     57.78 o 
   2  13   1        0.00      -31.11     78.89 o 
   0 -14   2       74.50       11.11     61.11 o 
   1 -14   2        3.86       44.44     55.56 o 
   2 -14   2        9.85        3.33     52.22 o 
   3 -14   2        1.06       -1.11     57.78 o 
  -3 -13   2        0.06       53.33     75.56 o 
  -2 -13   2       79.03       42.22     54.44 o 
  -1 -13   2       47.05       92.22     60.00 o 
   0 -13   2        0.01      -31.11     61.11 o 
   1 -13   2        2.15      -37.78     53.33 o 
   2 -13   2        0.15        7.78     48.89 o 
   3 -13   2        5.57       29.47     26.90 o 
   4 -13   2       16.89       47.78     51.11 o 
   5 -13   2       59.73      123.33     51.11 o 
  -5 -12   2       42.09      122.22     88.89 o 
  -4 -12   2        5.04      -15.56     44.44 o 
  -3 -12   2       98.59      115.56     54.44 o 
  -2 -12   2       95.53      113.73     38.89 o 
  -1 -12   2       82.59       55.56     53.33 o 
   0 -12   2        0.01       17.39     27.48 o 
   1 -12   2       14.19       62.22     41.11 o 
   2 -12   2       17.62       37.52     23.88 o 
   3 -12   2        0.14       26.67     38.89 o 
   4 -12   2       34.45        5.56     42.22 o 
   5 -12   2       19.62      -34.44     34.44 o 
   6 -12   2       27.67      -17.78     52.22 o 
  -6 -11   2      139.36       85.56     92.22 o 
  -5 -11   2       74.81        6.67     65.56 o 
  -4 -11   2      251.12      172.22     51.11 o 
  -3 -11   2      170.57      125.56     54.44 o 
  -2 -11   2        1.87       26.84     28.83 o 
  -1 -11   2        0.22        1.15     21.42 o 
   0 -11   2        0.56        7.37     32.22 o 
   1 -11   2       42.19       32.22     34.44 o 
   2 -11   2      127.24      161.11     40.00 o 
   3 -11   2       18.43       18.89     34.44 o 
   4 -11   2       40.43       17.56     21.51 o 
   5 -11   2        0.40      -16.67     30.00 o 
   6 -11   2        5.64       51.11     26.67 o 
   7 -11   2       52.69       88.89     47.78 o 
   8 -11   2        3.85        6.67     34.44 o 
  -7 -10   2       13.21      -48.89     63.33 o 
  -6 -10   2       30.17        2.22     71.11 o 
  -5 -10   2        0.09       22.22     62.22 o 
  -4 -10   2       61.72       81.11     55.56 o 
  -3 -10   2        0.83      -14.44     46.67 o 
  -2 -10   2       38.89       31.67     29.86 o 
  -1 -10   2       39.03       22.67     21.70 o 
   0 -10   2        8.29      -15.12     58.89 o 
   1 -10   2        4.19       12.67     15.56 o 
   2 -10   2       48.19       59.47     21.17 o 
   3 -10   2       77.51       47.08     35.56 o 
   4 -10   2      131.65      138.09     18.95 o 
   5 -10   2        2.06       21.11     28.89 o 
   6 -10   2      249.11      198.89     45.56 o 
   7 -10   2      143.55      134.45     30.00 o 
   8 -10   2       44.81       64.44     23.85 o 
   9 -10   2      116.40      100.64     45.56 o 
  -8  -9   2        0.32      131.11     83.33 o 
  -7  -9   2      267.34      273.33     65.56 o 
  -6  -9   2        0.00      -62.22     62.22 o 
  -5  -9   2      163.21      187.78     45.56 o 
  -4  -9   2       12.47       25.75     33.38 o 
  -3  -9   2      182.51      195.11     29.46 o 
  -2  -9   2       22.93       11.41     41.11 o 
  -1  -9   2      482.38      507.43     36.53 o 
   0  -9   2       37.40       48.29     30.56 o 
   1  -9   2       90.84       89.58     20.38 o 
   2  -9   2       44.19       51.67     18.81 o 
   3  -9   2       36.30       22.35     13.88 o 
   4  -9   2      437.02      403.28     30.61 o 
   5  -9   2        3.96       10.19     17.86 o 
   6  -9   2       46.94       54.44     20.00 o 
   7  -9   2        2.25       15.56     23.33 o 
   8  -9   2       61.12       42.34     27.22 o 
   9  -9   2        0.03       -9.54     18.68 o 
  -9  -8   2       93.45      126.67     80.00 o 
  -8  -8   2        2.60       13.33     57.78 o 
  -7  -8   2        4.53       26.67     42.22 o 
  -6  -8   2      129.92      137.58     36.76 o 
  -5  -8   2       45.39       35.88     23.72 o 
  -4  -8   2      385.58      377.30     37.81 o 
  -3  -8   2      102.40      102.16     21.79 o 
  -2  -8   2       41.83       51.11     20.28 o 
  -1  -8   2        0.72       23.94     17.23 o 
   0  -8   2      188.50      172.41     20.34 o 
   1  -8   2       51.86       37.87     13.56 o 
   2  -8   2      350.83      381.48     27.10 o 
   3  -8   2       63.92       40.87     26.11 o 
   4  -8   2      506.22      529.10     29.82 o 
   5  -8   2       15.07       -9.30     16.67 o 
   6  -8   2       78.22       56.67     22.22 o 
   7  -8   2       88.19       94.57     15.65 o 
   8  -8   2        0.71      -12.11     12.11 o 
   9  -8   2       70.67       62.06     22.95 o 
  10  -8   2       73.80       45.56     46.67 o 
  -9  -7   2       10.47        0.00     60.00 o 
  -8  -7   2        7.98        8.89     55.56 o 
  -7  -7   2      122.54       58.89     64.44 o 
  -6  -7   2        1.97      -20.00     30.00 o 
  -5  -7   2        1.62        5.56     26.67 o 
  -4  -7   2       62.74       61.51     37.22 o 
  -3  -7   2       28.03       14.44     27.78 o 
  -2  -7   2       69.81       55.72     41.67 o 
  -1  -7   2        9.80        9.54     12.74 o 
   0  -7   2      136.74      151.80     17.05 o 
   1  -7   2      215.37      205.17     17.23 o 
   2  -7   2      125.97      158.40     16.09 o 
   3  -7   2       15.26       23.60     23.89 o 
   4  -7   2       19.69      -11.54     15.19 o 
   5  -7   2       51.10       16.67     17.78 o 
   6  -7   2      184.93      196.67     24.44 o 
   7  -7   2      350.35      364.69     21.96 o 
   8  -7   2       14.15       17.63     16.17 o 
   9  -7   2      110.13      120.66     20.87 o 
  10  -7   2        2.59      -13.33     18.89 o 
  11  -7   2       11.36        7.78     76.67 o 
 -10  -6   2        0.86      -20.00     65.56 o 
  -9  -6   2        0.28      -70.00     70.00 o 
  -8  -6   2        1.72       34.44     43.33 o 
  -7  -6   2      211.02      313.51     63.89 o 
  -6  -6   2       83.62       76.40     20.86 o 
  -5  -6   2     1428.77     1491.44    102.22 o 
  -4  -6   2      306.72      326.24     31.19 o 
  -3  -6   2       94.63      110.32     18.49 o 
  -2  -6   2      209.08      144.96     22.38 o 
  -1  -6   2        0.67       -1.99     13.08 o 
   0  -6   2        1.36       -4.44     10.07 o 
   1  -6   2       45.99       60.36     10.89 o 
   2  -6   2     3685.41     3639.20    113.89 o 
   3  -6   2       20.93       27.43     12.50 o 
   4  -6   2     1155.93     1189.55     44.60 o 
   5  -6   2      201.52      153.33     16.67 o 
   6  -6   2      265.75      297.98     18.07 o 
   7  -6   2        0.20        3.56     10.89 o 
   8  -6   2      544.84      605.81     89.44 o 
   9  -6   2        0.54        6.70     11.82 o 
  10  -6   2        6.95      -35.56     56.67 o 
  11  -6   2       38.72       33.33     68.89 o 
 -10  -5   2      187.02      208.89     40.00 o 
  -9  -5   2       82.17       32.22     70.00 o 
  -8  -5   2      119.48      114.45     61.11 o 
  -7  -5   2      549.45      588.17     43.19 o 
  -6  -5   2        9.72       16.67     37.78 o 
  -5  -5   2       28.64       41.24     20.02 o 
  -4  -5   2      491.25      449.80     28.94 o 
  -3  -5   2        0.25      -14.68     14.68 o 
  -2  -5   2     4891.13     5035.83    134.32 o 
  -1  -5   2       91.86       97.45     13.29 o 
   0  -5   2      993.78      986.56     34.12 o 
   1  -5   2     1247.13     1319.69     41.76 o 
   2  -5   2      321.12      311.54     18.45 o 
   3  -5   2     2191.14     2156.56     83.33 o 
   4  -5   2      353.79      353.94     19.59 o 
   5  -5   2       89.77      131.11     28.89 o 
   6  -5   2      603.26      642.37     35.00 o 
   7  -5   2      158.38      199.81     16.89 o 
   8  -5   2       37.62       20.64     25.00 o 
   9  -5   2       20.39      -18.89     47.78 o 
  10  -5   2       33.45       22.22     53.33 o 
 -11  -4   2       65.68      106.67    100.00 o 
 -10  -4   2      177.56      102.22     30.00 o 
  -9  -4   2        0.03      -20.00     25.56 o 
  -8  -4   2       95.75      151.11     56.67 o 
  -7  -4   2      344.36      282.62     41.67 o 
  -6  -4   2       33.77       36.67     17.43 o 
  -5  -4   2      279.97      322.70     25.45 o 
  -4  -4   2      318.83      374.07     38.89 o 
  -3  -4   2      795.75      877.78     36.14 o 
  -2  -4   2       97.03      115.23     16.67 o 
  -1  -4   2       46.64       71.33     11.37 o 
   0  -4   2     5254.72     5099.87    129.63 o 
   1  -4   2     3720.56     3538.92     91.05 o 
   2  -4   2        1.22        3.89      6.29 o 
   3  -4   2      945.94      913.97     37.78 o 
   4  -4   2       86.90      116.67     13.33 o 
   5  -4   2      176.40      171.49     11.71 o 
   6  -4   2      318.61      329.78     19.85 o 
   7  -4   2      203.01      216.92     16.00 o 
   8  -4   2       61.04       80.00     28.89 o 
   9  -4   2        1.32       65.56     34.44 o 
  10  -4   2        9.71       14.44     35.56 o 
  11  -4   2        2.24       44.44     48.89 o 
 -11  -3   2       48.34       57.78     65.56 o 
 -10  -3   2        1.11       45.56     28.89 o 
  -9  -3   2      369.37      390.00     33.33 o 
  -8  -3   2      177.66      187.39     63.89 o 
  -7  -3   2      155.57      121.11     44.44 o 
  -6  -3   2       57.06       35.00     63.89 o 
  -5  -3   2     1256.06     1304.20     51.35 o 
  -4  -3   2      782.55      781.26     33.76 o 
  -3  -3   2     1142.25     1187.72     42.87 o 
  -2  -3   2       51.58       64.51     10.07 o 
  -1  -3   2     1137.58     1024.31     33.38 o 
   0  -3   2      266.87      237.02     11.37 o 
   1  -3   2    19303.64    17855.42    404.99 o 
   2  -3   2     1161.94     1036.82     36.14 o 
   3  -3   2      756.73      753.34     25.56 o 
   4  -3   2     4117.28     3838.20    106.71 o 
   5  -3   2      170.17      163.39     10.07 o 
   6  -3   2      642.82      639.53     28.89 o 
   7  -3   2       37.17       45.56     24.44 o 
   8  -3   2       23.19       28.89     32.22 o 
   9  -3   2        0.00        7.78     34.44 o 
  10  -3   2        0.28      -11.11     36.67 o 
  11  -3   2       91.54      141.11     55.56 o 
 -11  -2   2       98.61       80.00     92.22 o 
 -10  -2   2        0.87      -44.44     67.78 o 
  -9  -2   2      305.48      326.06     51.67 o 
  -8  -2   2      620.86      642.23     42.22 o 
  -7  -2   2      785.35      816.03     36.33 o 
  -6  -2   2      993.65     1077.98     44.93 o 
  -5  -2   2      684.10      720.92     62.78 o 
  -4  -2   2      652.81      784.45     46.67 o 
  -3  -2   2       89.41      102.18     12.01 o 
  -2  -2   2     3644.16     3489.18     92.31 o 
  -1  -2   2     1755.57     1621.79     47.49 o 
   1  -2   2     4336.75     3614.78    166.67 o 
   2  -2   2      169.01      147.20     15.56 o 
   3  -2   2      810.46      756.35     20.82 o 
   4  -2   2      474.27      493.17     19.51 o 
   5  -2   2     1046.66     1191.12     62.22 o 
   6  -2   2      243.18      259.56     22.74 o 
   7  -2   2        0.01       -4.78     16.82 o 
   8  -2   2      144.54      124.45     34.44 o 
   9  -2   2        0.00        8.50     31.67 o 
  10  -2   2       15.65       55.56     57.78 o 
  11  -2   2      140.04      206.67     90.00 o 
 -12  -1   2        0.17        1.11     72.22 o 
 -11  -1   2        4.19      -14.44     50.00 o 
 -10  -1   2        0.44      -10.92     20.86 o 
  -9  -1   2        0.04      -10.69     22.78 o 
  -8  -1   2      342.40      330.58     23.75 o 
  -7  -1   2      242.80      236.46     16.68 o 
  -6  -1   2      106.44      119.65     30.56 o 
  -5  -1   2        0.04       13.33     11.11 o 
  -4  -1   2     1621.46     1753.34     58.12 o 
  -3  -1   2      227.13      201.88     13.89 o 
  -2  -1   2       11.81        8.61     15.56 o 
   2  -1   2     2098.80     1976.68     42.71 o 
   3  -1   2      309.00      342.66     16.88 o 
   4  -1   2      284.98      282.83     28.33 o 
   5  -1   2     1296.36     1296.73     36.85 o 
   6  -1   2        0.18        4.58     11.67 o 
   7  -1   2      567.72      565.29     25.63 o 
   8  -1   2       30.00        5.66     26.67 o 
   9  -1   2       83.26      104.44     47.78 o 
  10  -1   2       20.98       38.89     44.44 o 
  11  -1   2       53.27       63.33     42.22 o 
 -12   0   2        0.18       -2.22     62.22 o 
 -11   0   2        4.42      -85.56     85.56 o 
 -10   0   2      199.31      117.78     26.67 o 
  -9   0   2      860.82      946.67     48.89 o 
  -8   0   2      233.41      235.86     31.11 o 
  -7   0   2     1266.17     1452.23     58.89 o 
  -6   0   2     2132.88     2219.68     61.57 o 
  -5   0   2        3.80       -1.11      8.89 o 
  -4   0   2     2853.10     2903.71     66.37 o 
  -3   0   2    14029.92    13810.89    271.50 o 
  -2   0   2       15.91       21.43      3.47 o 
  -1   0   2      752.15      613.03     18.45 o 
   2   0   2      583.65      574.09     21.21 o 
   3   0   2       24.18       14.44     13.33 o 
   4   0   2      979.98     1041.79     29.59 o 
   5   0   2       54.87       56.69     12.22 o 
   6   0   2      218.80      245.03     16.67 o 
   7   0   2       45.89       60.64     12.38 o 
   8   0   2      438.88      457.61     26.51 o 
   9   0   2        9.70       23.33     13.33 o 
  10   0   2      173.31      262.22     58.89 o 
  11   0   2       23.38       93.33     61.11 o 
 -12   1   2        2.03       15.56     67.78 o 
 -11   1   2       60.91      -24.84     43.91 o 
 -10   1   2      244.84      251.66     41.90 o 
  -9   1   2        4.10      -15.56     16.67 o 
  -8   1   2      930.43      915.95     46.34 o 
  -7   1   2     1310.60     1363.65     41.11 o 
  -6   1   2       38.97       34.44      8.89 o 
  -5   1   2     2065.70     2090.50     45.49 o 
  -4   1   2       21.79       31.90      7.78 o 
  -3   1   2     8956.94     8509.51    147.19 o 
  -2   1   2    19540.01    17637.60    406.05 o 
  -1   1   2     4477.11     3862.24    147.78 o 
   1   1   2       36.36       30.39      5.06 o 
   2   1   2       39.44       34.44     14.44 o 
   3   1   2     2997.26     3037.74     88.77 o 
   4   1   2     2264.64     2471.17     76.53 o 
   5   1   2      931.08     1033.98     43.81 o 
   6   1   2      334.82      338.66     17.38 o 
   7   1   2      235.32      261.80     19.00 o 
   8   1   2       66.27       63.84     13.38 o 
   9   1   2      126.13      130.52     19.51 o 
  10   1   2        0.55      -16.67     16.67 o 
  11   1   2        0.03      -50.00     88.89 o 
 -12   2   2       22.32      -60.00     60.00 o 
 -11   2   2        4.66      -43.33     51.11 o 
 -10   2   2        1.20       47.78     53.33 o 
  -9   2   2      100.39       20.22     28.89 o 
  -8   2   2       40.71       47.78     18.89 o 
  -7   2   2        5.47      -11.35     12.22 o 
  -6   2   2       71.04       76.41     11.11 o 
  -5   2   2      229.48      217.39     13.33 o 
  -4   2   2     1501.68     1493.20     46.18 o 
  -3   2   2       92.86       90.40     13.33 o 
  -1   2   2     2114.55     1814.45     64.44 o 
   0   2   2     4659.93     4255.25    107.55 o 
   1   2   2     4922.02     4793.35    123.32 o 
   2   2   2      451.78      443.34     20.81 o 
   3   2   2        2.85        6.50     10.58 o 
   4   2   2     1025.51     1172.09     45.92 o 
   5   2   2      215.69      196.18     19.59 o 
   6   2   2        0.12       15.09     16.88 o 
   7   2   2      115.99      108.95     48.89 o 
   8   2   2       20.09       21.11     14.44 o 
   9   2   2       49.67        9.48     16.11 o 
  10   2   2       69.49       96.67     75.56 o 
  11   2   2        5.16       74.44     61.11 o 
 -12   3   2       67.57      -20.00     51.11 o 
 -11   3   2       12.42       45.56     47.78 o 
 -10   3   2       11.96        0.48     21.62 o 
  -9   3   2      251.29      260.17     28.03 o 
  -8   3   2      229.85      202.22     17.78 o 
  -7   3   2        4.31       -0.14     15.00 o 
  -6   3   2        0.14        5.09      6.05 o 
  -5   3   2     1199.30     1173.64     36.03 o 
  -4   3   2       68.53       62.84      8.22 o 
  -3   3   2       45.89       46.67      5.56 o 
  -2   3   2     1913.60     1851.44     48.28 o 
  -1   3   2      410.26      397.77     13.73 o 
   0   3   2     1597.27     1577.05     47.30 o 
   1   3   2     2713.64     2685.94     75.38 o 
   2   3   2      330.09      293.39     17.07 o 
   3   3   2      156.82      185.58     16.81 o 
   4   3   2      566.31      529.22     28.28 o 
   5   3   2      924.57      944.68     45.96 o 
   6   3   2     1088.09     1069.37    160.56 o 
   7   3   2       31.16       40.17     22.41 o 
   8   3   2       20.00       53.38     53.89 o 
   9   3   2        8.61      -14.44     18.89 o 
  10   3   2       22.87      -85.56     85.56 o 
  11   3   2        8.45       10.00     81.11 o 
 -12   4   2        8.95       25.56     53.33 o 
 -11   4   2       47.80       85.56     34.44 o 
 -10   4   2       28.66      111.11     48.89 o 
  -9   4   2        0.07       -3.86     14.38 o 
  -8   4   2      272.96      289.46     24.15 o 
  -7   4   2      160.53      121.93     17.22 o 
  -6   4   2      843.03      876.60     31.50 o 
  -5   4   2      208.03      198.91     21.11 o 
  -4   4   2     2106.45     2105.31     50.29 o 
  -3   4   2       85.30       90.13      7.43 o 
  -2   4   2     1563.00     1545.58     42.43 o 
  -1   4   2      371.56      361.59     15.31 o 
   0   4   2      826.07      812.53     28.25 o 
   1   4   2      580.14      638.70     40.56 o 
   2   4   2     2023.81     2009.52     72.78 o 
   3   4   2       33.86       34.44     13.33 o 
   4   4   2       33.04       39.29     14.57 o 
   5   4   2      395.72      410.10     34.97 o 
   6   4   2      238.42      283.08     38.05 o 
   7   4   2      477.00      463.33     41.37 o 
   8   4   2       21.57        4.01     30.38 o 
   9   4   2       38.57       32.22     66.67 o 
  10   4   2        0.48       12.22    100.00 o 
 -11   5   2        6.38        8.89     33.33 o 
 -10   5   2       25.73       31.29     37.78 o 
  -9   5   2        0.26      -15.41     15.41 o 
  -8   5   2      129.32      104.57     15.65 o 
  -7   5   2       98.53      110.42     14.14 o 
  -6   5   2      251.80      301.92     19.12 o 
  -5   5   2      923.52      855.00     33.00 o 
  -4   5   2        2.68        4.44      6.67 o 
  -3   5   2       75.43       80.39     10.00 o 
  -2   5   2      485.43      402.03     16.09 o 
  -1   5   2       21.34       22.78      7.86 o 
   0   5   2      112.60      110.68     12.95 o 
   1   5   2     1829.10     1891.01     58.00 o 
   2   5   2     1403.78     1420.01     68.89 o 
   3   5   2      195.79      183.42     26.67 o 
   4   5   2      481.01      524.12     81.11 o 
   5   5   2       38.54        5.56     36.67 o 
   6   5   2      127.44      104.44     35.56 o 
   7   5   2       29.92      -44.44     55.56 o 
   8   5   2        4.54       35.56     44.44 o 
   9   5   2        3.51      -43.33     71.11 o 
  10   5   2       77.08      -12.22     85.56 o 
 -11   6   2        0.03      188.89     68.89 o 
 -10   6   2       17.52       42.71     22.01 o 
  -9   6   2       74.35       45.63     28.33 o 
  -8   6   2        0.68       -9.79     14.44 o 
  -7   6   2      488.48      469.58     29.46 o 
  -6   6   2      426.04      440.47     25.45 o 
  -5   6   2      867.35      841.12     33.33 o 
  -4   6   2     1575.73     1738.47     49.48 o 
  -3   6   2        0.04        4.00     13.33 o 
  -2   6   2      875.81      843.64     29.82 o 
  -1   6   2       73.94       76.84     11.37 o 
   0   6   2     3995.43     4047.59    112.15 o 
   1   6   2     2490.26     2616.82     81.29 o 
   2   6   2     1089.50     1012.58     65.56 o 
   3   6   2     1492.14     1492.60     58.53 o 
   4   6   2      300.01      255.07     58.89 o 
   5   6   2       49.42       82.13     36.67 o 
   6   6   2       52.56      -25.07     35.74 o 
   7   6   2        1.54      -33.09     33.09 o 
   8   6   2       67.55       74.44     54.44 o 
   9   6   2       72.01       42.22     80.00 o 
 -10   7   2       58.18      -25.56     27.78 o 
  -9   7   2       93.92       78.53     18.81 o 
  -8   7   2      204.84      261.19     27.78 o 
  -7   7   2        9.60      -21.11     21.11 o 
  -6   7   2      363.52      393.81     29.44 o 
  -5   7   2      135.69      140.00     14.44 o 
  -4   7   2      598.53      603.58     23.88 o 
  -3   7   2        4.74        7.39      9.01 o 
  -2   7   2     1378.25     1433.32     46.44 o 
  -1   7   2      194.43      212.74     16.88 o 
   0   7   2       18.74       29.29     20.56 o 
   1   7   2     1224.64     1276.52     57.78 o 
   2   7   2        3.69      -14.17     21.11 o 
   3   7   2      157.60      145.82     39.44 o 
   4   7   2       38.47       49.50     24.02 o 
   5   7   2      331.70      319.08     45.56 o 
   6   7   2       49.18       62.22     43.33 o 
   7   7   2      125.72      131.11     50.00 o 
   8   7   2       19.82      -52.22     80.00 o 
   9   7   2      113.54      148.89     94.44 o 
 -10   8   2       27.52       33.33     30.00 o 
  -9   8   2       31.31       30.00     24.44 o 
  -8   8   2       23.80        2.82     25.00 o 
  -7   8   2       12.67        5.20     14.38 o 
  -6   8   2        0.66       15.56     12.22 o 
  -5   8   2      126.72      154.45     17.78 o 
  -4   8   2      541.82      562.26     26.31 o 
  -3   8   2      287.47      323.34     21.04 o 
  -2   8   2       25.69       51.86     15.56 o 
  -1   8   2      248.89      276.29     27.78 o 
   0   8   2       45.49       60.31     16.88 o 
   1   8   2        6.11       23.00     54.44 o 
   2   8   2       33.09       29.62     19.51 o 
   3   8   2        1.61        4.92     19.75 o 
   4   8   2        3.72       -2.22     44.44 o 
   5   8   2       17.17       15.56     33.33 o 
   6   8   2        0.00      -46.67     60.00 o 
   7   8   2        0.26      -18.89     67.78 o 
   8   8   2      118.26      262.22     93.33 o 
 -10   9   2       44.98       60.00     38.89 o 
  -9   9   2        7.35      -12.22     25.56 o 
  -8   9   2        5.24       13.33     18.89 o 
  -7   9   2       16.33       39.16     16.09 o 
  -6   9   2       72.60       85.56     24.44 o 
  -5   9   2      161.58      188.89     21.11 o 
  -4   9   2       61.40       68.60     14.39 o 
  -3   9   2       82.16      100.36     16.28 o 
  -2   9   2       11.68        3.86     20.56 o 
  -1   9   2       10.46        4.44     17.28 o 
   0   9   2      317.96      323.53     43.33 o 
   1   9   2       17.78       35.96     16.81 o 
   2   9   2      277.42      308.93     36.83 o 
   3   9   2        2.27       10.00     47.78 o 
   4   9   2      172.94      264.45     67.78 o 
   5   9   2        4.18       -6.27     36.67 o 
   6   9   2      142.28      156.67     52.22 o 
   7   9   2       40.48      136.67     93.33 o 
  -9  10   2       54.72       46.67     42.22 o 
  -8  10   2        0.04        0.00     37.78 o 
  -7  10   2       22.29       17.78     16.44 o 
  -6  10   2      172.16      148.89     30.00 o 
  -5  10   2       13.39        3.10     15.56 o 
  -4  10   2       94.29       92.81     18.07 o 
  -3  10   2        0.03       -9.10     15.81 o 
  -2  10   2      134.28      124.31     23.57 o 
  -1  10   2       54.66       57.82     20.81 o 
   0  10   2       99.01      152.50     28.67 o 
   1  10   2        6.95      -17.78     37.78 o 
   2  10   2       46.53       48.04     26.69 o 
   3  10   2       15.28       16.67     30.00 o 
   4  10   2        0.60      -18.89     45.56 o 
   5  10   2       17.87       22.22     44.44 o 
   6  10   2        3.05        7.78     66.67 o 
  -8  11   2       48.01       44.44     46.67 o 
  -7  11   2        2.95       -3.33     26.67 o 
  -6  11   2       24.04        5.56     24.44 o 
  -5  11   2       41.03       33.76     19.45 o 
  -4  11   2       10.25        6.04     27.22 o 
  -3  11   2       12.79       10.00     28.89 o 
  -2  11   2       79.52       72.56     21.54 o 
  -1  11   2       34.07        0.37     20.14 o 
   0  11   2       48.87       39.56     23.72 o 
   1  11   2        5.10        4.52     27.09 o 
   2  11   2        8.12       24.44     52.22 o 
   3  11   2       49.83       -7.58     33.22 o 
   4  11   2        1.14       16.67     77.78 o 
   5  11   2        0.72       82.22     91.11 o 
  -7  12   2       19.19       43.33     38.89 o 
  -4  12   2        0.03       18.89     24.44 o 
  -3  12   2      142.79      158.89     45.56 o 
  -2  12   2       14.51       21.54     24.81 o 
  -1  12   2      105.39      140.00     40.00 o 
   0  12   2       40.84       46.67     43.33 o 
   1  12   2       55.44      105.56     55.56 o 
   2  12   2      204.51      142.22     68.89 o 
   3  12   2       40.20       18.89     70.00 o 
   4  12   2       40.90      102.22     71.11 o 
  -2  13   2       53.20       58.89     63.33 o 
   0  13   2        5.95      -40.00     51.11 o 
   1  13   2       36.75       41.11     52.22 o 
   2  13   2        3.26      -76.67     80.00 o 
  -1 -14   3       14.80        6.67     65.56 o 
   0 -14   3       72.45       92.22     63.33 o 
   1 -14   3        5.90      -43.33     43.33 o 
   2 -14   3       70.41      104.44     48.89 o 
   3 -14   3        1.98       43.33     55.56 o 
  -3 -13   3       29.02      120.00     90.00 o 
  -2 -13   3       65.06       52.22     57.78 o 
  -1 -13   3       60.89       81.11     70.00 o 
   0 -13   3        0.01       10.00     30.00 o 
   1 -13   3       73.77       54.44     53.33 o 
   2 -13   3        9.24      -38.89     38.89 o 
   3 -13   3      104.39       84.44     50.00 o 
   4 -13   3       51.95       28.89     45.56 o 
   5 -13   3        7.00      -42.22     42.22 o 
  -5 -12   3       71.43       33.33     76.67 o 
  -4 -12   3       50.06       78.89     56.67 o 
  -3 -12   3      102.52       63.33     58.89 o 
  -2 -12   3        0.67      -16.75     49.44 o 
  -1 -12   3       63.82       56.34     28.87 o 
   0 -12   3        0.30        2.22     32.75 o 
   1 -12   3       49.84       43.33     45.56 o 
   2 -12   3       16.09       -1.11     34.44 o 
   3 -12   3       11.01      -28.89     40.00 o 
   4 -12   3       25.82       66.67     42.22 o 
   5 -12   3        4.63      -14.44     38.89 o 
   6 -12   3        0.36       -5.56     42.22 o 
  -6 -11   3        1.60       17.78    101.11 o 
  -5 -11   3       14.37       87.78     83.33 o 
  -4 -11   3        2.73       23.33     42.22 o 
  -3 -11   3        7.00      -28.89     42.22 o 
  -2 -11   3        8.47       22.22     53.33 o 
  -1 -11   3        8.70        6.95     31.64 o 
   0 -11   3      191.92      230.89     35.33 o 
   1 -11   3       16.41       11.11     40.00 o 
   2 -11   3      236.26      205.56     45.56 o 
   3 -11   3      217.44      210.13     28.67 o 
   4 -11   3        0.34       29.87     23.95 o 
   5 -11   3        5.37       12.22     35.56 o 
   6 -11   3        0.14        9.63     22.53 o 
   7 -11   3       18.49      -44.44     52.22 o 
   8 -11   3       22.20      -27.58     27.58 o 
  -7 -10   3        0.74       -7.78     50.00 o 
  -6 -10   3      186.00      216.67     87.78 o 
  -5 -10   3       30.70       -3.33     37.78 o 
  -4 -10   3       65.23       96.67     55.56 o 
  -3 -10   3      311.48      343.34     60.00 o 
  -2 -10   3      273.92      264.07     32.30 o 
  -1 -10   3       56.93       58.81     27.68 o 
   0 -10   3      818.56      741.19     45.49 o 
   1 -10   3        1.66      -14.34     15.98 o 
   2 -10   3       53.30       72.55     19.93 o 
   3 -10   3       67.75       80.70     22.30 o 
   4 -10   3       25.35       17.07     19.14 o 
   5 -10   3      126.48      149.20     27.88 o 
   6 -10   3       11.26        7.78     27.78 o 
   7 -10   3        4.18       62.22     50.00 o 
   8 -10   3        8.66      -24.15     25.63 o 
   9 -10   3       77.83       47.40     23.22 o 
  -8  -9   3       87.04       16.67     86.67 o 
  -7  -9   3       99.38      205.56     70.00 o 
  -6  -9   3       54.43      102.22     46.67 o 
  -5  -9   3      282.24      355.56     58.89 o 
  -4  -9   3      100.85       98.31     26.25 o 
  -3  -9   3       66.50        5.36     34.44 o 
  -2  -9   3       19.40        3.87     24.44 o 
  -1  -9   3        0.06       -5.15     14.68 o 
   0  -9   3        3.04       -2.64     18.81 o 
   1  -9   3      280.07      314.62     28.15 o 
   2  -9   3       99.51       85.56     15.75 o 
   3  -9   3       14.42       15.44     18.35 o 
   4  -9   3        6.08       23.81     16.00 o 
   5  -9   3       95.03       75.33     30.00 o 
   6  -9   3      187.38      201.11     27.78 o 
   7  -9   3       10.27        8.89     33.33 o 
   8  -9   3        3.92      -22.03     29.44 o 
   9  -9   3        3.36       33.29     21.04 o 
  10  -9   3        0.02       63.33     47.78 o 
  -9  -8   3        5.81       24.44     56.67 o 
  -8  -8   3       20.99      -57.78     57.78 o 
  -7  -8   3       21.22       56.67     77.78 o 
  -6  -8   3       11.78      -15.56     35.56 o 
  -5  -8   3       35.84       11.11     31.67 o 
  -4  -8   3       97.75       46.24     25.06 o 
  -3  -8   3       66.47      102.09     22.38 o 
  -2  -8   3      502.00      485.76     55.00 o 
  -1  -8   3       29.33       37.87     20.02 o 
   0  -8   3       52.50       47.62     15.81 o 
   1  -8   3       38.43       59.50     19.14 o 
   2  -8   3        3.52        5.20     14.52 o 
   3  -8   3      259.01      280.74     77.78 o 
   4  -8   3      261.12      268.83     29.44 o 
   5  -8   3        8.26       -9.93     22.78 o 
   6  -8   3        6.45        6.67     24.44 o 
   7  -8   3       42.74       35.71     13.33 o 
   8  -8   3       17.37        4.97     12.74 o 
   9  -8   3      176.26      217.02     25.72 o 
  10  -8   3        0.09        7.78     41.11 o 
  -9  -7   3       79.01      142.22     70.00 o 
  -8  -7   3       21.94       36.67     60.00 o 
  -7  -7   3       21.32       62.22     47.78 o 
  -6  -7   3       45.04       14.41     23.17 o 
  -5  -7   3      261.60      277.40     32.06 o 
  -4  -7   3      528.93      583.72     49.44 o 
  -3  -7   3       69.41       64.36     18.90 o 
  -2  -7   3     1053.08     1110.18     46.15 o 
  -1  -7   3       62.46       65.60     18.66 o 
   0  -7   3      303.85      277.12     23.22 o 
   1  -7   3      253.03      290.54     23.17 o 
   2  -7   3        1.62       -1.98     12.78 o 
   3  -7   3       68.37       44.00     12.94 o 
   4  -7   3      648.57      630.56     54.44 o 
   5  -7   3      519.48      517.89     28.33 o 
   6  -7   3       11.94      -21.11     21.11 o 
   7  -7   3      172.89      177.72     16.88 o 
   8  -7   3       82.50      122.64     25.00 o 
   9  -7   3      345.56      394.45     34.44 o 
  10  -7   3       88.48       61.11     42.22 o 
 -10  -6   3       10.03      -28.89     60.00 o 
  -9  -6   3       54.09      -46.67     78.89 o 
  -8  -6   3        2.73      -26.67     60.00 o 
  -7  -6   3      192.38      234.18     33.28 o 
  -6  -6   3       94.96       60.51     27.99 o 
  -5  -6   3        0.93       -0.23     15.81 o 
  -4  -6   3      780.57      784.96     41.29 o 
  -3  -6   3      286.35      285.51     26.57 o 
  -2  -6   3      154.90      171.74     25.56 o 
  -1  -6   3      486.13      592.46     29.82 o 
   0  -6   3     1075.32     1106.11     38.89 o 
   1  -6   3        7.71       25.35      9.58 o 
   2  -6   3      466.81      451.69     22.74 o 
   3  -6   3        0.04       -3.03     12.80 o 
   4  -6   3       92.56       92.28     15.71 o 
   5  -6   3       45.17       26.67     17.78 o 
   6  -6   3      134.21      127.93     13.36 o 
   7  -6   3        3.73        6.15     11.11 o 
   8  -6   3        2.81       12.10     11.19 o 
   9  -6   3        0.22       -6.72     11.56 o 
  10  -6   3        3.70      -16.67     37.78 o 
 -10  -5   3        7.69        2.22     38.89 o 
  -9  -5   3       59.21       36.67     51.11 o 
  -8  -5   3        7.50      -52.22     52.22 o 
  -7  -5   3       26.03       25.27     25.36 o 
  -6  -5   3        4.61      -18.09     26.10 o 
  -5  -5   3        7.03       24.19     23.53 o 
  -4  -5   3        3.32       17.62     15.75 o 
  -3  -5   3      101.90      129.72     19.12 o 
  -2  -5   3       99.49      153.76     18.02 o 
  -1  -5   3     1139.23     1113.79     39.26 o 
   0  -5   3      783.15      822.89     33.38 o 
   1  -5   3      358.17      380.66     20.43 o 
   2  -5   3      510.37      531.68     23.72 o 
   3  -5   3     1886.25     1863.29     77.22 o 
   4  -5   3      735.93      691.03     27.03 o 
   5  -5   3     1200.20     1141.12     47.78 o 
   6  -5   3      101.48      118.41     16.11 o 
   7  -5   3      536.87      517.66     30.56 o 
   8  -5   3      207.71      212.43     17.22 o 
   9  -5   3       10.64       14.44     45.56 o 
  10  -5   3        1.49      103.33     63.33 o 
  11  -5   3       50.87      103.33     80.00 o 
 -11  -4   3        0.16       -4.44     88.89 o 
 -10  -4   3       29.71        0.00     30.00 o 
  -9  -4   3       21.03       29.53     20.15 o 
  -8  -4   3       89.07       38.89     41.11 o 
  -7  -4   3        6.39       14.52     23.41 o 
  -6  -4   3      761.39      728.55     40.46 o 
  -5  -4   3      216.13      252.16     32.22 o 
  -4  -4   3     3269.81     3310.16     94.27 o 
  -3  -4   3        0.44       -7.78     14.93 o 
  -2  -4   3     1416.32     1332.17     42.77 o 
  -1  -4   3      337.63      332.94     18.35 o 
   0  -4   3      898.83      795.47     27.99 o 
   1  -4   3      148.21      112.03     12.01 o 
   2  -4   3       40.79       42.73      8.22 o 
   3  -4   3      295.46      311.37     19.93 o 
   4  -4   3      500.96      497.78     24.44 o 
   5  -4   3      865.14      792.41     25.89 o 
   6  -4   3        0.70        4.95      6.24 o 
   7  -4   3      178.30      217.97     24.44 o 
   8  -4   3       20.40       42.22     22.22 o 
   9  -4   3      285.85      275.56     45.56 o 
  10  -4   3        1.43       -5.56     43.33 o 
  11  -4   3        7.26        3.33     53.33 o 
 -11  -3   3       88.37        1.11     57.78 o 
 -10  -3   3       78.01       98.89     31.11 o 
  -9  -3   3       16.25      -17.88     20.02 o 
  -8  -3   3       33.18       22.50     17.32 o 
  -7  -3   3      828.99      785.27     45.56 o 
  -6  -3   3        0.00       29.11     17.43 o 
  -5  -3   3      421.45      451.57     26.69 o 
  -4  -3   3       30.47       29.21     10.67 o 
  -3  -3   3     2387.15     2473.85     70.59 o 
  -2  -3   3      323.84      282.79     19.44 o 
  -1  -3   3     2491.21     2311.59     62.37 o 
   0  -3   3     1494.10     1440.67     42.03 o 
   1  -3   3     1003.59      925.97     29.73 o 
   2  -3   3      601.08      617.99     24.02 o 
   3  -3   3      511.36      506.70     18.67 o 
   4  -3   3        2.70        2.96      4.97 o 
   5  -3   3       74.21      106.19     30.00 o 
   6  -3   3       13.60        2.33     18.33 o 
   7  -3   3       83.99       94.44     22.22 o 
   8  -3   3        0.73        7.78     28.89 o 
   9  -3   3      114.22       55.56     33.33 o 
  11  -3   3       26.02       30.00     47.78 o 
 -11  -2   3        3.68      -46.67     84.44 o 
 -10  -2   3       52.28       56.67     71.11 o 
  -9  -2   3        0.24       14.26     17.79 o 
  -8  -2   3      431.33      433.34     34.44 o 
  -7  -2   3      761.72      800.15     40.56 o 
  -6  -2   3      381.68      380.44     20.42 o 
  -5  -2   3      163.56      148.86     16.09 o 
  -4  -2   3      124.72      139.18     16.44 o 
  -3  -2   3      314.02      304.90     17.66 o 
  -2  -2   3     1280.58     1219.82     37.61 o 
  -1  -2   3     1163.79     1064.53     52.22 o 
   0  -2   3     2374.64     2049.90     73.89 o 
   1  -2   3       96.18      111.50      9.01 o 
   2  -2   3       64.12       68.94      8.89 o 
   3  -2   3      349.13      364.45     16.67 o 
   4  -2   3       26.17       40.49      5.56 o 
   5  -2   3      168.20      225.56     32.22 o 
   6  -2   3      198.73      228.50     20.28 o 
   7  -2   3      382.15      382.62     31.40 o 
   8  -2   3       54.73       74.89     28.03 o 
   9  -2   3      180.95      107.57     29.82 o 
  10  -2   3        2.05       17.99     49.44 o 
  11  -2   3      119.98       86.67     87.78 o 
 -12  -1   3       16.22       65.56     96.67 o 
 -11  -1   3       49.01       15.56     75.56 o 
 -10  -1   3       92.23       74.44     24.44 o 
  -9  -1   3        4.10       17.18     15.29 o 
  -8  -1   3      171.57      160.60     20.54 o 
  -7  -1   3      135.86      149.99     14.59 o 
  -6  -1   3      937.05      956.58     33.50 o 
  -5  -1   3     2437.99     2413.67     60.43 o 
  -4  -1   3     4883.19     4878.19    105.65 o 
  -3  -1   3       47.72       34.76     12.78 o 
  -1  -1   3      143.72      166.32     10.00 o 
   0  -1   3        4.01       -0.93      5.56 o 
   2  -1   3      300.90      290.00     14.44 o 
   3  -1   3     6880.32     7044.15    182.74 o 
   4  -1   3      435.11      474.28     28.89 o 
   5  -1   3      308.94      327.74     26.67 o 
   6  -1   3        9.37        0.24     15.62 o 
   7  -1   3       84.96      107.50     23.64 o 
   8  -1   3       87.56       99.95     24.67 o 
   9  -1   3      195.96      202.40     38.40 o 
  10  -1   3       11.65       42.22     44.44 o 
  11  -1   3       38.39      125.56     61.11 o 
 -12   0   3       45.71       21.11     95.56 o 
 -11   0   3        6.45      -40.00     50.00 o 
 -10   0   3      275.74      318.01     30.81 o 
  -9   0   3       96.86       78.89     22.22 o 
  -8   0   3       31.58       39.15     16.43 o 
  -7   0   3      884.22      845.06     33.28 o 
  -6   0   3     1099.38     1094.45     40.00 o 
  -5   0   3      317.94      283.88     14.79 o 
  -4   0   3      797.01      794.00     23.21 o 
  -3   0   3     6977.00     6800.52    120.60 o 
  -2   0   3      298.09      279.93     22.22 o 
  -1   0   3      201.95      192.52      7.78 o 
   0   0   3     3365.62     2953.71     74.24 o 
   1   0   3       15.19       15.53      3.06 o 
   2   0   3      759.69      718.07     28.67 o 
   3   0   3     2833.77     2971.13    120.00 o 
   4   0   3       22.33       39.17     13.56 o 
   5   0   3        0.16        4.10      7.78 o 
   6   0   3      179.98      188.19     12.18 o 
   7   0   3       15.54        8.62     18.33 o 
   8   0   3       61.38       67.26     15.56 o 
   9   0   3        0.62       12.22     12.22 o 
  10   0   3       34.08       18.89     43.33 o 
  11   0   3        7.28       43.33     67.78 o 
 -12   1   3        3.99      -84.44     84.44 o 
 -11   1   3        9.22        1.88     31.47 o 
 -10   1   3        0.79       -2.22     24.44 o 
  -9   1   3        1.19      -15.38     15.38 o 
  -8   1   3       38.75       34.50     12.78 o 
  -7   1   3      119.09      110.34     12.52 o 
  -6   1   3      272.20      314.98     16.15 o 
  -5   1   3       37.14       41.13      6.94 o 
  -4   1   3       35.08       41.73      5.50 o 
  -3   1   3       78.41       84.68      5.50 o 
  -2   1   3     1700.09     1629.86     39.19 o 
  -1   1   3     2412.14     2181.78     45.57 o 
   0   1   3     1808.84     1752.36     76.67 o 
   1   1   3       17.90       26.16      5.85 o 
   2   1   3      392.72      364.99     19.24 o 
   3   1   3       96.98       97.43     26.67 o 
   4   1   3        1.00        8.31     15.56 o 
   5   1   3      147.61      150.85     22.78 o 
   6   1   3      291.56      261.74     25.78 o 
   7   1   3        1.38       -3.33      9.36 o 
   8   1   3      344.50      349.96     26.03 o 
   9   1   3      161.16      141.11     20.00 o 
  10   1   3        2.61        7.78     51.11 o 
  11   1   3       24.10      -97.78     97.78 o 
 -12   2   3       83.89      127.78     83.33 o 
 -11   2   3       83.91       16.67     62.22 o 
 -10   2   3       32.51       24.44     35.56 o 
  -9   2   3       19.73      -21.06     27.03 o 
  -8   2   3      306.03      295.05     36.11 o 
  -7   2   3      170.71      175.89     32.78 o 
  -6   2   3        6.03       -0.53      8.41 o 
  -5   2   3      852.14      801.12     30.00 o 
  -4   2   3      852.44      860.58     29.86 o 
  -3   2   3     3562.79     3511.13    137.78 o 
  -2   2   3      119.57      137.71     17.22 o 
  -1   2   3       48.78       60.00      5.56 o 
   0   2   3     3746.28     3707.18     93.89 o 
   1   2   3     1323.02     1478.62     43.81 o 
   2   2   3        6.79       24.01     33.89 o 
   3   2   3      153.06      198.41     44.44 o 
   4   2   3      680.39      636.53     32.89 o 
   5   2   3     1433.95     1561.19     70.00 o 
   6   2   3       20.45        9.00     24.20 o 
   7   2   3      538.08      503.75     37.32 o 
   8   2   3       25.87       57.78     17.78 o 
   9   2   3       90.22       90.00     18.89 o 
  10   2   3        6.76       85.56     64.44 o 
  11   2   3        1.91      133.33     97.78 o 
 -12   3   3       76.78      167.78     68.89 o 
 -11   3   3      147.28      190.00     62.22 o 
 -10   3   3      138.87      165.56     40.00 o 
  -9   3   3       59.30       58.89     34.44 o 
  -8   3   3       91.75       87.19     15.44 o 
  -7   3   3      259.04      267.99     16.68 o 
  -6   3   3       47.42       35.91      7.84 o 
  -5   3   3      109.37      100.70      8.81 o 
  -4   3   3      122.15      137.10     11.67 o 
  -3   3   3     8094.66     8076.21    198.70 o 
  -1   3   3     2357.78     2392.54     63.21 o 
   0   3   3      204.30      227.97     20.00 o 
   1   3   3       13.72       19.37      8.00 o 
   2   3   3       34.02       20.09     21.11 o 
   3   3   3        0.56       11.11     25.56 o 
   4   3   3      237.57      260.79     23.49 o 
   5   3   3        1.11       -5.56     14.14 o 
   6   3   3       29.89       41.11     43.33 o 
   7   3   3        9.86       18.89     42.22 o 
   8   3   3      132.11      115.58     62.78 o 
   9   3   3        7.68       -5.56     17.78 o 
  10   3   3       31.93       50.00     70.00 o 
 -11   4   3        5.48      -36.67     36.67 o 
 -10   4   3       44.21       56.67     35.56 o 
  -9   4   3      122.07      141.82     32.78 o 
  -8   4   3      175.01      175.02     17.23 o 
  -7   4   3       17.05       21.03     10.12 o 
  -6   4   3       10.82       12.46      7.43 o 
  -5   4   3       23.25       20.33      6.37 o 
  -4   4   3      419.17      485.25     15.29 o 
  -3   4   3       93.48      104.44      6.67 o 
  -2   4   3      329.03      356.34     12.95 o 
  -1   4   3     2124.28     2133.90     62.07 o 
   0   4   3        1.18        9.42     12.22 o 
   1   4   3     1953.89     1959.22     59.70 o 
   2   4   3     1931.05     2123.04     66.36 o 
   3   4   3     1013.44     1069.54     63.33 o 
   4   4   3     1352.01     1369.28     54.50 o 
   5   4   3        0.16       -4.44     17.35 o 
   6   4   3      605.43      698.92     46.36 o 
   7   4   3        4.80       58.24     23.42 o 
   8   4   3       45.20       34.44     58.89 o 
   9   4   3        0.01       84.44     78.89 o 
  10   4   3        3.35      -93.33     98.89 o 
 -11   5   3       41.29        4.44     64.44 o 
 -10   5   3       52.66       29.26     18.66 o 
  -9   5   3       20.98        7.05     22.22 o 
  -8   5   3      105.97      116.61     21.11 o 
  -7   5   3      116.74      139.61     13.29 o 
  -6   5   3      323.07      299.70     16.00 o 
  -5   5   3     1088.19     1210.79     45.00 o 
  -4   5   3     4343.44     4501.13    108.89 o 
  -3   5   3      337.71      374.37     15.56 o 
  -2   5   3     1723.70     1776.32     54.44 o 
  -1   5   3      736.88      709.48     25.10 o 
   0   5   3      212.42      226.49     14.08 o 
   1   5   3      705.34      738.89     45.56 o 
   2   5   3      105.44      111.58     26.11 o 
   3   5   3       19.82       16.23     14.97 o 
   4   5   3       25.63        8.67     19.22 o 
   5   5   3      501.49      502.29     39.28 o 
   6   5   3       71.52       22.65     24.32 o 
   7   5   3      247.55      189.84     36.86 o 
   8   5   3        6.24        2.22     55.56 o 
   9   5   3        0.89       78.89     53.33 o 
  10   5   3       20.83       94.44     88.89 o 
 -10   6   3        8.03      -21.15     21.15 o 
  -9   6   3      125.25      151.54     19.47 o 
  -8   6   3        0.86       -2.44     12.01 o 
  -7   6   3      214.66      237.52     16.30 o 
  -6   6   3       16.26       10.00     15.56 o 
  -5   6   3      669.78      697.78     26.67 o 
  -4   6   3        7.58        2.22      7.78 o 
  -3   6   3       63.24       46.54      8.22 o 
  -2   6   3      259.34      247.68     14.39 o 
  -1   6   3      691.12      636.51     26.67 o 
   0   6   3      317.58      321.60     30.00 o 
   1   6   3       26.59       41.06     31.11 o 
   2   6   3        4.10       -9.97     13.96 o 
   3   6   3       86.12      101.45     21.34 o 
   4   6   3       13.54        3.15     23.95 o 
   5   6   3       60.33       42.75     26.69 o 
   6   6   3       13.63      -20.00     44.44 o 
   7   6   3       13.28       55.56     46.67 o 
   8   6   3       49.83       17.78     52.22 o 
   9   6   3        1.51       -7.78     60.00 o 
 -11   7   3        2.04      -33.33     34.44 o 
 -10   7   3       18.81       79.72     26.10 o 
  -9   7   3       62.99       45.56     18.15 o 
  -8   7   3       54.22       37.43     13.60 o 
  -7   7   3        2.28       16.48     11.21 o 
  -6   7   3      108.00       87.87     10.56 o 
  -5   7   3      329.90      310.00     16.67 o 
  -4   7   3       22.21        1.67      8.64 o 
  -3   7   3      214.15      219.33     14.08 o 
  -2   7   3     1381.61     1341.78     62.22 o 
  -1   7   3      160.05      157.33     16.09 o 
   0   7   3      668.68      704.04     60.00 o 
   1   7   3      438.39      415.56     37.78 o 
   2   7   3      278.60      304.47     25.89 o 
   3   7   3      429.96      436.86     31.42 o 
   4   7   3       26.22       53.33     44.44 o 
   5   7   3       34.83       31.35     45.56 o 
   6   7   3      136.48      111.86     26.96 o 
   7   7   3      144.27       46.67     64.44 o 
   8   7   3      127.71       84.44     82.22 o 
   9   7   3       31.07        8.89     76.67 o 
 -10   8   3       15.76       27.78     34.44 o 
  -9   8   3        6.88      -12.17     16.23 o 
  -8   8   3      109.08      110.20     17.87 o 
  -7   8   3        0.22       21.11     13.29 o 
  -6   8   3      170.31      198.51     21.67 o 
  -5   8   3       33.95       42.22     11.11 o 
  -4   8   3      906.53      925.25     32.75 o 
  -3   8   3        2.65        2.22      9.43 o 
  -2   8   3      113.99      106.63     24.44 o 
  -1   8   3       29.05      -11.11     22.22 o 
   0   8   3      526.04      553.45     32.43 o 
   1   8   3        8.80       -1.53     14.39 o 
   2   8   3      113.96      153.33     28.89 o 
   3   8   3       18.77       41.38     22.42 o 
   4   8   3      409.79      423.34     52.22 o 
   5   8   3      336.09      235.56     63.33 o 
   6   8   3       11.70       -1.11     60.00 o 
   7   8   3      235.48      333.34     78.89 o 
   8   8   3       19.38      104.44     83.33 o 
 -10   9   3        0.06      -12.22     38.89 o 
  -9   9   3      169.68      157.78     33.33 o 
  -8   9   3       26.29       24.27     18.67 o 
  -7   9   3      282.14      342.32     26.67 o 
  -6   9   3      192.92      213.33     16.67 o 
  -5   9   3       67.60       93.33     13.33 o 
  -4   9   3        4.04        1.38     13.33 o 
  -3   9   3       77.28       94.38     15.48 o 
  -2   9   3       21.20       25.08     13.73 o 
  -1   9   3       50.94       41.70     32.78 o 
   0   9   3      255.01      206.69     26.71 o 
   1   9   3       40.07       17.59     18.08 o 
   2   9   3      374.86      356.47     34.96 o 
   3   9   3       53.51      127.78     47.78 o 
   4   9   3       81.69      111.11     60.00 o 
   5   9   3       30.91       67.78     55.56 o 
   6   9   3        2.41      -25.56     54.44 o 
   7   9   3        0.17       34.44     66.67 o 
  -9  10   3        5.95       27.78     42.22 o 
  -8  10   3        2.89       -4.44     26.67 o 
  -7  10   3        2.49      -34.44     34.44 o 
  -5  10   3       31.06       22.22     17.78 o 
  -4  10   3       17.39       33.98     19.44 o 
  -3  10   3       20.99        2.11     16.09 o 
  -2  10   3       11.15       -2.48     15.31 o 
  -1  10   3       45.16       41.67     19.64 o 
   0  10   3       92.22       88.89     25.93 o 
   1  10   3       15.02       12.22     36.67 o 
   2  10   3       54.75       49.53     31.47 o 
   3  10   3      153.83      142.22     36.67 o 
   4  10   3      103.72      133.33     65.56 o 
   5  10   3        0.63       54.44     52.22 o 
   6  10   3        4.18      208.89    103.33 o 
  -8  11   3      172.43      130.00     42.22 o 
  -7  11   3        0.04       14.44     32.22 o 
  -5  11   3       36.93       43.66     14.39 o 
  -4  11   3      169.06      168.84     33.33 o 
  -3  11   3        1.04      -14.66     18.35 o 
  -2  11   3       25.80       31.11     27.78 o 
  -1  11   3      110.08      153.33     25.61 o 
   0  11   3       70.42       82.22     38.89 o 
   1  11   3       91.56       45.56     45.56 o 
   2  11   3        5.24      101.11     56.67 o 
   3  11   3       89.84      152.22     65.56 o 
   4  11   3       12.95      -65.56     65.56 o 
   5  11   3      116.43      134.45     96.67 o 
  -7  12   3        8.85       -6.67     51.11 o 
  -3  12   3       65.69       42.22     35.56 o 
  -2  12   3       11.43        5.56     31.11 o 
  -1  12   3       29.79        0.00     35.56 o 
   0  12   3       16.46      -43.33     43.33 o 
   1  12   3        8.91      -30.00     52.22 o 
   2  12   3        9.98      -63.33     63.33 o 
   3  12   3        9.00       72.22     56.67 o 
   0  13   3        7.98       98.89     52.22 o 
   1  13   3        0.00       96.67     64.44 o 
  -1 -14   4       36.91       32.22     47.78 o 
   0 -14   4       50.77       76.67     58.89 o 
   1 -14   4        7.53       41.11     75.56 o 
   2 -14   4       10.00      -14.44     57.78 o 
   3 -14   4       32.61       83.33     60.00 o 
  -4 -13   4        9.52      143.33     88.89 o 
  -3 -13   4        4.04      -41.11     83.33 o 
  -2 -13   4       11.37       -5.56     66.67 o 
  -1 -13   4        5.26       11.11     64.44 o 
   0 -13   4        2.64      -42.22     53.33 o 
   1 -13   4       25.07       -8.89     53.33 o 
   2 -13   4        6.84       37.78     46.67 o 
   3 -13   4        1.30        5.56     52.22 o 
   4 -13   4       15.29        0.00     32.22 o 
   5 -13   4        5.04      -36.67     36.67 o 
  -5 -12   4        0.82       97.78     86.67 o 
  -4 -12   4        2.74        6.67     47.78 o 
  -3 -12   4       69.48       35.56     50.00 o 
  -2 -12   4        8.59       81.11     61.11 o 
  -1 -12   4       90.25      101.32     36.57 o 
   0 -12   4        0.48       67.78     50.00 o 
   1 -12   4       42.74       40.00     44.44 o 
   2 -12   4       19.49       16.67     31.11 o 
   3 -12   4      170.75      178.89     47.78 o 
   4 -12   4       43.66       58.22     25.89 o 
   5 -12   4       53.63       18.89     27.78 o 
   7 -12   4       86.19       76.67     63.33 o 
  -6 -11   4        6.06      -92.22     92.22 o 
  -5 -11   4      198.67      186.67     68.89 o 
  -4 -11   4       27.44       97.78     61.11 o 
  -3 -11   4       76.55       58.13     45.56 o 
  -2 -11   4       45.14       68.89     52.22 o 
  -1 -11   4        7.77       25.56     31.11 o 
   0 -11   4      128.31      171.68     33.33 o 
   1 -11   4       85.62       65.10     45.56 o 
   2 -11   4      129.54      121.11     42.22 o 
   3 -11   4      164.60      114.72     27.88 o 
   4 -11   4        0.11      -11.11     27.78 o 
   5 -11   4        0.07      -33.33     33.33 o 
   6 -11   4        4.72        0.51     19.29 o 
   7 -11   4       12.36       14.44     33.33 o 
   8 -11   4       14.74       26.44     23.30 o 
  -7 -10   4        6.65      -67.78     67.78 o 
  -6 -10   4      143.68       77.78     72.22 o 
  -5 -10   4      187.88      224.45     51.11 o 
  -4 -10   4       83.03       77.95     29.39 o 
  -3 -10   4       52.86       24.06     26.42 o 
  -2 -10   4      226.28      196.64     33.76 o 
  -1 -10   4       24.86        8.44     25.10 o 
   0 -10   4       48.45       51.15     42.78 o 
   1 -10   4        9.59       24.35     26.11 o 
   2 -10   4       41.94       52.47     20.82 o 
   3 -10   4        0.02      -32.22     32.22 o 
   4 -10   4      210.67      202.22     40.00 o 
   5 -10   4       87.63       56.20     24.32 o 
   6 -10   4       21.71      -30.00     30.00 o 
   7 -10   4        1.10       13.33     41.11 o 
   8 -10   4       67.27       55.30     31.67 o 
   9 -10   4      162.00      155.56     52.22 o 
  -8  -9   4        0.02       27.78     93.33 o 
  -7  -9   4       37.65       46.67     50.00 o 
  -6  -9   4       28.91      -16.67     44.44 o 
  -5  -9   4       31.97       54.46     81.11 o 
  -4  -9   4       80.51       60.12     22.38 o 
  -3  -9   4      261.21      258.46     30.97 o 
  -2  -9   4        6.80       -5.60     19.85 o 
  -1  -9   4      605.52      649.44     76.67 o 
   0  -9   4       24.67       50.91     38.89 o 
   1  -9   4      270.44      306.95     24.66 o 
   2  -9   4       38.93       26.11     20.02 o 
   3  -9   4      132.18       99.00     21.62 o 
   4  -9   4      344.22      345.40     30.85 o 
   5  -9   4        0.19       23.40     19.93 o 
   6  -9   4      443.86      518.89     37.78 o 
   7  -9   4      447.93      434.45     57.78 o 
   8  -9   4        2.94       30.49     20.23 o 
   9  -9   4        6.81      -23.33     23.33 o 
  10  -9   4       19.84       35.56     48.89 o 
  -9  -8   4       75.29      162.22     78.89 o 
  -8  -8   4        1.76        6.67     65.56 o 
  -7  -8   4      224.97      366.67     73.33 o 
  -6  -8   4       85.75       60.34     39.70 o 
  -5  -8   4       95.13      204.45     57.78 o 
  -4  -8   4       24.10       19.72     24.56 o 
  -3  -8   4       89.70       72.84     20.52 o 
  -2  -8   4      186.66      204.59     27.78 o 
  -1  -8   4        9.89       14.99     18.15 o 
   0  -8   4      280.66      267.27     25.53 o 
   1  -8   4       48.08       41.20     13.56 o 
   2  -8   4      606.30      637.01     33.67 o 
   3  -8   4        0.04      -14.00     15.65 o 
   4  -8   4       14.31       23.18     21.11 o 
   5  -8   4      137.14      142.70     27.78 o 
   6  -8   4        2.44      -14.44     23.33 o 
   7  -8   4        0.89        7.88     15.14 o 
   8  -8   4      178.27      179.77     22.37 o 
   9  -8   4      220.50      169.58     23.95 o 
 -10  -7   4        1.55      -76.67     96.67 o 
  -9  -7   4       64.16      131.11     77.78 o 
  -8  -7   4        3.68       13.33     71.11 o 
  -7  -7   4        8.62       60.00     40.00 o 
  -6  -7   4       55.44      129.70     34.94 o 
  -5  -7   4        0.57       15.95     21.83 o 
  -4  -7   4        0.40       -7.30     21.62 o 
  -3  -7   4       98.85      125.28     23.33 o 
  -2  -7   4       66.39       74.75     16.77 o 
  -1  -7   4       62.07      135.68     21.96 o 
   0  -7   4      108.24       88.13     14.97 o 
   1  -7   4      315.94      285.35     20.54 o 
   2  -7   4        0.74      -13.29     13.29 o 
   3  -7   4       94.99       94.42     22.22 o 
   4  -7   4      191.69      187.61     22.22 o 
   5  -7   4      766.66      704.42     37.71 o 
   6  -7   4        0.09      -16.67     16.67 o 
   7  -7   4       24.08       36.14     12.28 o 
   8  -7   4       11.98       27.41     19.44 o 
   9  -7   4       14.56       27.78     16.67 o 
  10  -7   4        2.05      -24.44     36.67 o 
 -10  -6   4       15.39        3.33     68.89 o 
  -9  -6   4       32.19      -80.00     80.00 o 
  -8  -6   4       13.95      -34.44     54.44 o 
  -7  -6   4      250.43      103.86     58.89 o 
  -6  -6   4      281.39      312.63     31.40 o 
  -5  -6   4      670.39      661.67     40.41 o 
  -4  -6   4      272.72      299.43     30.61 o 
  -3  -6   4      687.87      668.01     36.70 o 
  -2  -6   4        1.60       26.16     14.14 o 
  -1  -6   4     1057.73     1043.32     40.65 o 
   0  -6   4      486.89      527.70     29.44 o 
   1  -6   4       93.95       60.50     19.44 o 
   2  -6   4       20.73       34.65     14.39 o 
   3  -6   4      455.14      378.98     63.89 o 
   4  -6   4      386.26      324.05     25.31 o 
   5  -6   4      101.96      100.00     16.67 o 
   6  -6   4      370.62      362.64     36.67 o 
   7  -6   4        7.94        1.38      8.89 o 
   8  -6   4      298.15      300.02     19.93 o 
   9  -6   4      108.30       80.00     34.44 o 
  10  -6   4      140.60      178.89     47.78 o 
 -10  -5   4        0.07       28.89     36.67 o 
  -9  -5   4      275.30      292.22     33.33 o 
  -8  -5   4        0.22       35.56     38.89 o 
  -7  -5   4      100.57      104.33     60.00 o 
  -6  -5   4      108.49      119.96     20.38 o 
  -5  -5   4      437.70      465.93     33.76 o 
  -4  -5   4       95.41      124.28     21.33 o 
  -3  -5   4      691.36      653.96     30.85 o 
  -2  -5   4       78.75       56.67     13.33 o 
  -1  -5   4      116.52      119.67     16.44 o 
   0  -5   4     1005.69      920.45     55.56 o 
   1  -5   4      146.70      170.33     15.98 o 
   2  -5   4      582.02      551.18     23.95 o 
   3  -5   4       29.36       32.33     12.16 o 
   4  -5   4      232.97      208.40     20.54 o 
   5  -5   4      181.10      204.45     23.33 o 
   6  -5   4      302.27      338.96     17.22 o 
   7  -5   4       32.06       27.41      8.19 o 
   8  -5   4        3.34        0.85      7.53 o 
   9  -5   4      108.70       77.78     45.56 o 
  10  -5   4        0.82        4.44     67.78 o 
  11  -5   4        2.20       85.56     66.67 o 
 -11  -4   4        6.27       -8.89     93.33 o 
 -10  -4   4      131.55       87.78     27.78 o 
  -9  -4   4      173.07      157.78     34.44 o 
  -8  -4   4        8.11      -43.33     45.56 o 
  -7  -4   4        5.46       -7.66     19.55 o 
  -6  -4   4      398.45      407.31     36.14 o 
  -5  -4   4      237.68      226.93     23.02 o 
  -4  -4   4      664.97      706.35     36.67 o 
  -3  -4   4      542.39      557.20     32.22 o 
  -2  -4   4     1140.68     1216.99     42.56 o 
  -1  -4   4     1548.30     1493.67     46.36 o 
   0  -4   4      120.37      137.28     13.36 o 
   1  -4   4       17.57       18.52      9.33 o 
   2  -4   4      540.65      568.68     40.56 o 
   3  -4   4     1452.59     1491.11     48.54 o 
   4  -4   4      924.29      956.67     37.78 o 
   5  -4   4       10.00        2.81      6.05 o 
   6  -4   4      825.06      847.73     30.61 o 
   7  -4   4      368.85      344.45     38.89 o 
   8  -4   4        7.42      -25.56     31.11 o 
   9  -4   4      427.21      431.11     61.11 o 
  10  -4   4        0.67      -43.33     43.33 o 
  11  -4   4       26.57       68.89     63.33 o 
 -11  -3   4       12.84       71.11     82.22 o 
 -10  -3   4        1.55        3.33     24.44 o 
  -9  -3   4        0.01      -18.89     18.89 o 
  -8  -3   4      298.73      297.37     24.87 o 
  -7  -3   4      577.20      553.75     28.10 o 
  -6  -3   4       50.77       73.67     17.84 o 
  -5  -3   4        7.21        0.40     14.59 o 
  -4  -3   4      728.27      681.60     72.78 o 
  -3  -3   4       25.51       44.21     11.21 o 
  -2  -3   4     1305.09     1329.54     41.62 o 
  -1  -3   4     4671.14     4185.57    105.85 o 
   0  -3   4     3616.16     3326.91     89.03 o 
   1  -3   4      679.84      683.99     23.57 o 
   2  -3   4       46.26       44.79     10.07 o 
   3  -3   4     1652.13     1693.75     41.50 o 
   4  -3   4       10.69       11.70      5.13 o 
   5  -3   4      968.49      946.56     28.03 o 
   6  -3   4        0.49        2.22     17.78 o 
   7  -3   4      621.87      593.34     37.78 o 
   8  -3   4        4.33      -26.67     35.56 o 
   9  -3   4        9.54      -12.22     23.33 o 
  10  -3   4        1.76       44.44     36.67 o 
 -11  -2   4      134.40       94.44     36.67 o 
 -10  -2   4        0.38      -19.63     20.82 o 
  -9  -2   4      256.15      246.67     27.78 o 
  -8  -2   4      272.66      305.82     22.65 o 
  -7  -2   4       14.47       23.30     26.11 o 
  -6  -2   4       22.81       21.11     15.56 o 
  -5  -2   4      294.88      311.00     27.22 o 
  -4  -2   4        0.41        4.44      8.54 o 
  -3  -2   4     1018.32     1098.24     37.61 o 
  -2  -2   4      215.43      177.51     12.22 o 
  -1  -2   4     1133.78      984.88     30.24 o 
   0  -2   4       85.53       78.73     12.22 o 
   1  -2   4       93.64       94.96     13.33 o 
   2  -2   4     4259.30     4049.42    102.91 o 
   3  -2   4      897.88      958.89     35.56 o 
   4  -2   4     3705.86     3771.13    110.00 o 
   5  -2   4      541.38      531.11     30.00 o 
   6  -2   4      139.80      145.56     15.69 o 
   7  -2   4      409.43      394.10     34.54 o 
   8  -2   4        3.62      -35.00     35.00 o 
   9  -2   4      110.63       50.76     29.44 o 
  10  -2   4       54.59       58.89     55.56 o 
  11  -2   4        2.70      -37.78     63.33 o 
 -12  -1   4        0.47      -12.22     68.89 o 
 -11  -1   4        3.32      -28.89     28.89 o 
 -10  -1   4      235.82      182.26     25.49 o 
  -9  -1   4      433.18      436.67     32.22 o 
  -8  -1   4      243.56      288.48     50.00 o 
  -7  -1   4      356.95      399.75     24.04 o 
  -6  -1   4      265.16      326.82     28.89 o 
  -5  -1   4        2.62      -10.26     10.26 o 
  -4  -1   4       21.83       19.50     10.00 o 
  -3  -1   4     2026.40     2047.22     45.76 o 
  -2  -1   4      209.13      174.53      8.57 o 
  -1  -1   4     2708.14     2404.21     53.93 o 
   0  -1   4    10384.07     9326.77    181.26 o 
   1  -1   4     4742.93     4133.73     83.65 o 
   2  -1   4      580.46      588.89     22.22 o 
   3  -1   4     1352.25     1419.72     45.72 o 
   4  -1   4      200.91      235.89     18.33 o 
   5  -1   4       51.47       37.14     15.56 o 
   6  -1   4        9.74      -13.73     13.73 o 
   7  -1   4      263.66      292.14     32.10 o 
   8  -1   4       40.13       24.36     29.44 o 
   9  -1   4        0.54      -10.00     35.56 o 
  10  -1   4       72.80       30.00     67.78 o 
  11  -1   4        0.02       63.33     90.00 o 
 -12   0   4        1.01       74.44     70.00 o 
 -11   0   4        0.02       36.67     62.22 o 
 -10   0   4       38.72       68.89     25.56 o 
  -9   0   4       20.78       66.67     24.44 o 
  -8   0   4       12.70      -12.94     12.94 o 
  -7   0   4     1025.38     1119.52     36.79 o 
  -6   0   4     1787.13     1739.27     53.43 o 
  -5   0   4      548.96      557.88     20.97 o 
  -4   0   4      132.38      127.60     10.26 o 
  -3   0   4      797.30      728.10     32.22 o 
  -2   0   4      280.02      260.57      8.89 o 
  -1   0   4     7380.81     6616.00    112.69 o 
   0   0   4      352.47      318.89      8.22 o 
   1   0   4       67.58       47.74     13.33 o 
   2   0   4      773.14      792.85     32.78 o 
   3   0   4      361.12      309.38     22.22 o 
   4   0   4     1201.47     1164.58     43.60 o 
   5   0   4     1299.47     1380.90     39.31 o 
   6   0   4      476.59      543.30     22.76 o 
   7   0   4        8.94        8.74      7.41 o 
   8   0   4      302.57      314.84     48.33 o 
   9   0   4      152.09       83.33     41.11 o 
  10   0   4       87.72       97.78     44.44 o 
  11   0   4        0.20      103.33     81.11 o 
 -12   1   4       13.43       20.00     62.22 o 
 -11   1   4      104.52       25.56     62.22 o 
 -10   1   4       15.37        3.06     38.89 o 
  -9   1   4      952.43     1073.86     48.47 o 
  -8   1   4      472.08      490.00     33.33 o 
  -7   1   4     2332.67     2403.35     83.33 o 
  -6   1   4     2591.20     2704.71     67.14 o 
  -5   1   4     1549.81     1718.48     38.40 o 
  -4   1   4        0.25        2.87      4.52 o 
  -3   1   4      366.03      382.47     10.58 o 
  -2   1   4      825.73      784.47     16.50 o 
  -1   1   4     2647.99     2347.66     50.90 o 
   0   1   4      556.64      541.43     18.45 o 
   1   1   4      594.61      617.04     23.89 o 
   2   1   4      556.52      567.74     22.38 o 
   3   1   4     1517.84     1641.55     56.07 o 
   4   1   4      156.45      190.33     21.04 o 
   5   1   4        1.62       -6.51     13.33 o 
   7   1   4      258.23      274.77     17.72 o 
   8   1   4        8.95        1.28     13.33 o 
   9   1   4      177.00      168.36     58.33 o 
  10   1   4      110.23       73.33     66.67 o 
  11   1   4        0.29       45.56     77.78 o 
 -12   2   4       15.34       47.78     51.11 o 
 -11   2   4        0.00      -38.89     58.89 o 
 -10   2   4       94.05       78.62     37.78 o 
  -9   2   4       62.56       66.00     30.00 o 
  -8   2   4       71.38       38.72     20.25 o 
  -7   2   4       37.27       42.07      9.42 o 
  -6   2   4       63.77       65.10      7.43 o 
  -5   2   4        0.55       -1.00     12.22 o 
  -4   2   4      431.60      430.25     14.14 o 
  -3   2   4       23.01       36.67      4.27 o 
  -2   2   4    10083.59     9801.16    352.22 o 
   0   2   4        0.00       -0.46      6.11 o 
   1   2   4     3386.78     3310.13     89.05 o 
   2   2   4       98.98      130.34     12.80 o 
   3   2   4     3751.95     4136.16    118.63 o 
   4   2   4      145.45      140.72     26.67 o 
   5   2   4      356.11      434.82     54.44 o 
   6   2   4       90.65      109.27     26.31 o 
   7   2   4       20.53       -0.25     24.29 o 
   8   2   4       32.73       26.53     13.33 o 
   9   2   4       18.42       -3.33     14.44 o 
  10   2   4        1.90      -52.22     52.22 o 
  11   2   4       13.47      -85.56    100.00 o 
 -12   3   4        2.01       33.33     66.67 o 
 -11   3   4        2.81      -18.89     57.78 o 
 -10   3   4       51.07      106.67     47.78 o 
  -9   3   4       77.44       45.26     21.57 o 
  -8   3   4      236.53      233.25     27.78 o 
  -7   3   4       13.08        6.20      9.33 o 
  -6   3   4       12.90        2.22     10.00 o 
  -5   3   4      335.94      315.51     13.77 o 
  -4   3   4        0.01        4.72      4.22 o 
  -3   3   4     1580.41     1415.88     38.83 o 
  -1   3   4      147.52      171.85      8.22 o 
   0   3   4     1999.27     2125.01     58.93 o 
   1   3   4      172.14      155.83     12.01 o 
   3   3   4      433.79      506.27     30.24 o 
   4   3   4     1168.22     1188.42     48.20 o 
   5   3   4       38.92       17.19     16.43 o 
   6   3   4      213.82      305.92     37.31 o 
   7   3   4        1.91       -9.37     26.67 o 
   8   3   4      100.41      135.56     68.89 o 
   9   3   4       12.94       42.22     21.11 o 
  10   3   4       11.35      105.56     71.11 o 
 -11   4   4       67.50       78.89     43.33 o 
 -10   4   4       30.36       66.67     43.33 o 
  -9   4   4       53.49       56.31     16.77 o 
  -8   4   4       98.96      108.77     14.38 o 
  -7   4   4      553.91      499.99     41.67 o 
  -6   4   4      176.08      183.27     12.52 o 
  -5   4   4      143.19      133.57      8.84 o 
  -4   4   4     3320.14     3265.68     69.49 o 
  -2   4   4     2772.84     2785.27     69.13 o 
  -1   4   4     1816.23     1845.74     51.84 o 
   0   4   4     2097.47     2076.54     61.58 o 
   1   4   4      992.27     1091.93     46.11 o 
   2   4   4      211.51      221.73     16.44 o 
   3   4   4      191.04      187.78     24.44 o 
   4   4   4      197.91      184.34     21.04 o 
   5   4   4       42.68       39.67     21.17 o 
   6   4   4      279.39      253.56     30.97 o 
   7   4   4        0.53      -15.77     26.31 o 
   8   4   4        4.91       -6.67     42.22 o 
   9   4   4        0.42       57.78     53.33 o 
  10   4   4        4.18       87.78     60.00 o 
 -11   5   4       20.90      -37.78     52.22 o 
 -10   5   4       99.52       97.29     23.19 o 
  -9   5   4       17.79       26.50     15.48 o 
  -8   5   4       78.30       62.49     12.80 o 
  -7   5   4       85.20       93.53     11.43 o 
  -6   5   4      173.83      187.95     12.57 o 
  -5   5   4      580.58      595.89     18.30 o 
  -4   5   4      480.16      478.89     15.56 o 
  -3   5   4     1874.55     1905.23     48.64 o 
  -2   5   4     1413.17     1459.40     41.90 o 
  -1   5   4      121.51      131.04     10.58 o 
   0   5   4      932.75     1032.64     38.11 o 
   1   5   4       65.02       65.30     12.50 o 
   2   5   4       67.93       51.08     12.95 o 
   3   5   4      169.60      163.03     19.12 o 
   4   5   4       21.73       19.63     18.08 o 
   5   5   4       12.93       23.38     18.02 o 
   6   5   4      129.87      181.55     27.47 o 
   7   5   4        1.50       47.78     37.71 o 
   8   5   4        0.10       16.67     52.22 o 
   9   5   4       14.37       35.56     71.11 o 
  10   5   4        2.40      -30.00     68.89 o 
 -11   6   4        3.70      -32.22     32.22 o 
 -10   6   4       99.74       89.48     26.71 o 
  -9   6   4      274.15      288.13     42.22 o 
  -8   6   4       20.84       22.07     11.71 o 
  -7   6   4      130.37      138.90     13.44 o 
  -6   6   4      428.29      407.01     21.57 o 
  -5   6   4        4.64       14.65     10.56 o 
  -4   6   4      178.33      180.00     10.00 o 
  -3   6   4       91.32       83.72      8.22 o 
  -2   6   4      122.69      109.76     11.67 o 
  -1   6   4      338.42      335.87     17.56 o 
   0   6   4      116.71      128.89     20.00 o 
   1   6   4      479.24      507.93     25.10 o 
   2   6   4        1.64       -7.78     13.29 o 
   3   6   4     1148.82     1231.27     58.67 o 
   4   6   4       45.23       44.76     21.83 o 
   5   6   4      465.30      494.45     53.33 o 
   6   6   4        9.37       24.77     27.10 o 
   7   6   4        9.37       42.22     50.00 o 
   8   6   4      204.91      191.11     92.22 o 
   9   6   4        0.02      -16.67     61.11 o 
 -11   7   4       21.80       37.78     35.56 o 
 -10   7   4       12.74       30.00     32.22 o 
  -9   7   4       57.22       70.61     18.66 o 
  -8   7   4       60.89       73.35     21.04 o 
  -7   7   4      390.72      407.28     24.87 o 
  -6   7   4        0.27        3.42     11.11 o 
  -5   7   4       94.87      108.89     14.44 o 
  -4   7   4       48.09       48.89     11.11 o 
  -3   7   4      350.19      359.13     26.11 o 
  -2   7   4      627.62      652.92     26.71 o 
  -1   7   4      290.17      278.72     19.44 o 
   0   7   4     1941.32     1928.92     65.20 o 
   1   7   4      266.99      313.28     62.78 o 
   2   7   4      917.41      934.01     48.54 o 
   3   7   4      876.19     1000.01     76.67 o 
   4   7   4      131.52      106.88     30.97 o 
   5   7   4       52.63       71.11     47.78 o 
   6   7   4       47.71       68.11     37.38 o 
   7   7   4       74.74      223.33     87.78 o 
   8   7   4      102.43      154.45     72.22 o 
 -10   8   4        9.43       63.33     38.89 o 
  -9   8   4        5.44       -2.22     20.00 o 
  -8   8   4        2.82      -27.78     27.78 o 
  -7   8   4       26.07       11.01      9.36 o 
  -6   8   4      318.10      356.61     32.78 o 
  -5   8   4        1.52       -6.67      8.89 o 
  -4   8   4       78.72       89.18     11.11 o 
  -3   8   4       40.10       32.38     13.33 o 
  -2   8   4       88.25      136.67     22.22 o 
  -1   8   4      151.61      185.15     19.22 o 
   0   8   4       79.38       91.77     18.67 o 
   1   8   4      103.21       45.88     23.17 o 
   2   8   4      242.03      292.22     43.33 o 
   3   8   4       15.49       27.12     38.33 o 
   4   8   4       72.30       58.89     32.22 o 
   5   8   4        0.41      -53.33     53.33 o 
   6   8   4       21.75      -47.78     47.78 o 
   7   8   4        0.42       26.67     52.22 o 
   8   8   4       12.56       24.44     75.56 o 
  -9   9   4        0.10        0.00     36.67 o 
  -8   9   4       27.81       13.33     23.33 o 
  -7   9   4        5.09        6.67     20.00 o 
  -6   9   4       14.41        7.11     11.09 o 
  -5   9   4        0.63       -5.56     10.00 o 
  -4   9   4        2.76       -2.22      9.43 o 
  -3   9   4      216.62      232.29     23.33 o 
  -2   9   4       45.93       18.67     11.09 o 
  -1   9   4       44.75       48.25     31.11 o 
   0   9   4       81.93       54.73     18.89 o 
   1   9   4       28.05       58.51     41.67 o 
   2   9   4       66.71       50.22     29.82 o 
   3   9   4       44.55       53.33     45.56 o 
   4   9   4      119.41       58.89     38.89 o 
   5   9   4       20.72       78.89     47.78 o 
   6   9   4       63.20      186.67     93.33 o 
   7   9   4       16.42      -72.22     72.22 o 
  -9  10   4        8.20        8.89     37.78 o 
  -8  10   4        4.27       14.44     44.44 o 
  -7  10   4       99.50       88.89     37.78 o 
  -6  10   4        6.39       -6.67     13.33 o 
  -5  10   4      112.31      121.11     14.44 o 
  -4  10   4       95.74       87.78     20.00 o 
  -3  10   4      133.66      156.67     18.81 o 
  -2  10   4        1.90      -11.35     24.44 o 
  -1  10   4        7.36      -17.90     19.44 o 
   0  10   4       20.12       35.92     21.60 o 
   1  10   4      206.48      208.89     44.44 o 
   2  10   4       39.25       14.44     41.11 o 
   3  10   4       29.01       58.89     36.67 o 
   4  10   4        1.44       11.11     63.33 o 
   5  10   4       71.71       82.22     75.56 o 
   6  10   4       60.78      162.22     82.22 o 
  -8  11   4       31.26       43.33     36.67 o 
  -7  11   4        4.81       11.11     43.33 o 
  -5  11   4        2.84      -11.11     18.89 o 
  -4  11   4       21.26       35.56     18.89 o 
  -3  11   4        5.09       -3.89     16.50 o 
  -2  11   4       14.57       11.11     26.67 o 
  -1  11   4        3.19       17.78     30.00 o 
   0  11   4       27.53       98.89     42.22 o 
   1  11   4        0.23      -38.89     47.78 o 
   2  11   4       41.13       18.89     47.78 o 
   3  11   4       15.94      -36.67     61.11 o 
   4  11   4       29.13       50.00     60.00 o 
   5  11   4       18.50       26.67     78.89 o 
  -2  12   4        1.48       23.33     41.11 o 
  -1  12   4       28.54      -20.00     37.78 o 
   0  12   4        4.33      -16.67     48.89 o 
   1  12   4       43.49       58.89     54.44 o 
   2  12   4       41.19       -2.22     66.67 o 
   3  12   4       30.51        7.78     71.11 o 
   0  13   4      148.77       83.33     57.78 o 
   0 -14   5       26.41       -2.22     71.11 o 
   1 -14   5        0.19      -57.78     64.44 o 
   2 -14   5       49.20       16.67     55.56 o 
   3 -14   5       36.12        4.44     65.56 o 
  -4 -13   5       17.58      -47.78     80.00 o 
  -3 -13   5        9.86       -1.11     74.44 o 
  -2 -13   5        0.13      -75.56     75.56 o 
  -1 -13   5       74.09       66.67     67.78 o 
   0 -13   5       53.93       -4.44     56.67 o 
   1 -13   5      111.23       94.44     55.56 o 
   2 -13   5       33.93       50.00     48.89 o 
   3 -13   5        3.17       35.56     57.78 o 
   4 -13   5       42.30      -15.56     44.44 o 
   6 -13   5        9.01      -18.89     48.89 o 
  -5 -12   5        8.92       -5.56     80.00 o 
  -4 -12   5       30.41       92.22     58.89 o 
  -3 -12   5       13.58      -33.33     53.33 o 
  -2 -12   5       32.73      -16.67     62.22 o 
  -1 -12   5        0.30       17.78     54.44 o 
   0 -12   5        7.79       20.65     53.33 o 
   1 -12   5        2.63      -42.22     42.22 o 
   2 -12   5       30.37       40.00     43.33 o 
   3 -12   5       19.43      -14.37     28.03 o 
   4 -12   5       46.10       71.11     33.33 o 
   5 -12   5       41.32       44.44     27.78 o 
   6 -12   5       37.68       50.00     30.00 o 
   7 -12   5       20.14       13.33     46.67 o 
  -6 -11   5       11.68      -14.44     82.22 o 
  -5 -11   5       35.67       40.00     75.56 o 
  -4 -11   5       13.61       -8.89     66.67 o 
  -3 -11   5       61.94       48.89     55.56 o 
  -2 -11   5       28.53       10.00     28.89 o 
  -1 -11   5        0.31      -26.67     34.44 o 
   0 -11   5      114.08      111.77     32.78 o 
   1 -11   5        0.60       20.00     41.11 o 
   2 -11   5      273.49      209.95     31.75 o 
   3 -11   5       74.09       35.56     36.67 o 
   4 -11   5       14.56       18.89     37.78 o 
   5 -11   5        2.53       15.56     36.67 o 
   6 -11   5       12.79        3.33     36.67 o 
   7 -11   5        6.05       52.22     41.11 o 
   8 -11   5        0.79       -4.54     17.45 o 
  -7 -10   5       38.30      -35.56     54.44 o 
  -6 -10   5       21.00      111.11     68.89 o 
  -5 -10   5        2.35       50.00     50.00 o 
  -4 -10   5       59.25       44.33     65.56 o 
  -3 -10   5       19.70       27.78     38.89 o 
  -2 -10   5      364.95      376.01     35.56 o 
  -1 -10   5       55.36       30.56     21.96 o 
   0 -10   5      809.27      779.41     47.53 o 
   1 -10   5        5.45      -16.57     21.51 o 
   2 -10   5     1069.55     1081.37     57.35 o 
   3 -10   5       13.25       28.07     43.89 o 
   4 -10   5      185.11      157.29     30.56 o 
   5 -10   5        8.90       -4.90     21.17 o 
   6 -10   5      179.18      125.56     43.33 o 
   7 -10   5      339.22      393.34     40.00 o 
   8 -10   5        0.97        0.38     19.66 o 
   9 -10   5      179.05      220.00     63.33 o 
  -8  -9   5       36.85       -1.11     96.67 o 
  -7  -9   5       11.33      -55.56     64.44 o 
  -6  -9   5       67.56      143.33     65.56 o 
  -5  -9   5      268.06      190.00     51.11 o 
  -4  -9   5        3.27      -24.61     31.31 o 
  -3  -9   5      262.85      320.54     48.89 o 
  -2  -9   5       21.76        8.29     27.20 o 
  -1  -9   5       49.88       40.42     16.44 o 
   0  -9   5        6.74       12.08     17.26 o 
   1  -9   5      161.92      188.11     21.83 o 
   2  -9   5       71.02       55.72     18.81 o 
   3  -9   5       70.55       69.57     15.19 o 
   4  -9   5       74.00       64.74     21.96 o 
   5  -9   5        4.37       21.79     18.02 o 
   6  -9   5       37.15       83.33     31.11 o 
   7  -9   5       61.32       74.44     48.89 o 
   8  -9   5       66.18       38.93     37.78 o 
   9  -9   5        0.78       -4.44     38.89 o 
  -9  -8   5       48.20      -20.00     71.11 o 
  -8  -8   5        2.66      -18.89     50.00 o 
  -7  -8   5       47.77       31.11     68.89 o 
  -6  -8   5       18.21       15.94     24.72 o 
  -5  -8   5        3.47       -2.51     21.51 o 
  -4  -8   5       41.12       -0.21     24.66 o 
  -3  -8   5      694.14      633.27     41.59 o 
  -2  -8   5       47.16       44.51     18.67 o 
  -1  -8   5      134.95      100.87     43.89 o 
   0  -8   5       86.15       70.95     19.24 o 
   1  -8   5      217.59      217.29     25.56 o 
   2  -8   5      387.55      392.91     52.78 o 
   3  -8   5      322.76      304.24     28.33 o 
   4  -8   5      160.78      163.54     22.60 o 
   5  -8   5      182.88      182.46     27.88 o 
   6  -8   5       16.73       14.44     21.11 o 
   7  -8   5       32.73       11.11     17.78 o 
   8  -8   5        9.29       25.82     15.14 o 
   9  -8   5       44.51       68.60     20.00 o 
  10  -8   5      108.77      110.00     61.11 o 
 -10  -7   5        1.51       18.89    100.00 o 
  -9  -7   5       83.37      126.67     95.56 o 
  -8  -7   5        3.95       22.22     82.22 o 
  -7  -7   5        3.30      -15.56     37.78 o 
  -6  -7   5        9.29       18.79     21.34 o 
  -5  -7   5      219.68      181.20     32.18 o 
  -4  -7   5     1715.02     1713.22     71.73 o 
  -3  -7   5       27.00       18.36     16.81 o 
  -2  -7   5      944.50     1004.69     44.60 o 
  -1  -7   5      110.60      110.29     18.08 o 
   0  -7   5      857.70      876.94     66.11 o 
   1  -7   5       14.22       15.69     12.74 o 
   2  -7   5       66.15       72.53     26.11 o 
   3  -7   5      419.15      449.03     28.28 o 
   4  -7   5      125.96      157.21     22.42 o 
   5  -7   5      131.00      125.64     25.00 o 
   6  -7   5       27.38       47.78     28.89 o 
   7  -7   5      140.93      145.56     16.56 o 
   8  -7   5       31.48       24.02     30.56 o 
   9  -7   5      165.08      139.14     19.23 o 
  10  -7   5       40.10       46.67     61.11 o 
 -10  -6   5       45.72      144.45     73.33 o 
  -9  -6   5       18.84      -16.67     54.44 o 
  -8  -6   5       53.25       32.22     40.00 o 
  -7  -6   5       61.16       75.56     51.11 o 
  -6  -6   5       72.25      127.39     27.54 o 
  -5  -6   5       11.09       31.55     21.36 o 
  -4  -6   5     1792.65     1887.32     70.24 o 
  -3  -6   5      307.70      298.87     25.56 o 
  -2  -6   5      746.64      876.66     65.56 o 
  -1  -6   5      244.27      285.31     21.83 o 
   0  -6   5       92.27      135.71     35.00 o 
   1  -6   5     1846.04     1806.63     78.89 o 
   2  -6   5       55.49       68.79     18.02 o 
   3  -6   5        1.85       -6.89     15.48 o 
   4  -6   5       99.48       79.29     28.89 o 
   5  -6   5      349.31      376.67     30.00 o 
   6  -6   5        8.33      -15.56     15.56 o 
   7  -6   5      409.02      449.36     25.52 o 
   8  -6   5        0.95      -11.11     11.11 o 
   9  -6   5        0.10       -3.33     41.11 o 
 -11  -5   5       17.94      115.56     78.89 o 
 -10  -5   5        0.03        4.44     30.00 o 
  -9  -5   5       71.51       34.44     24.44 o 
  -8  -5   5        0.28      -52.22     52.22 o 
  -7  -5   5      431.93      386.81     38.14 o 
  -6  -5   5     1237.12     1168.89     83.33 o 
  -5  -5   5       42.80       20.00     22.00 o 
  -4  -5   5      992.57     1092.48     46.34 o 
  -3  -5   5        2.55        6.87     17.07 o 
  -2  -5   5       14.37       32.32     12.80 o 
  -1  -5   5      433.11      434.24     22.74 o 
   0  -5   5      117.32      136.72     13.60 o 
   1  -5   5      195.02      200.51     16.44 o 
   2  -5   5      176.40      196.17     17.47 o 
   3  -5   5      478.05      501.34     27.10 o 
   4  -5   5      327.76      291.95     26.67 o 
   5  -5   5        1.55      -18.89     18.89 o 
   6  -5   5        2.83        0.37     22.22 o 
   7  -5   5       42.63       45.12      8.43 o 
   8  -5   5       21.04       20.00     28.89 o 
   9  -5   5       40.45      -38.89     53.33 o 
  11  -5   5       25.28       61.11     95.56 o 
 -11  -4   5        9.35      -11.11     65.56 o 
 -10  -4   5        0.07       -1.11     31.11 o 
  -9  -4   5       91.92       90.00     27.78 o 
  -8  -4   5       10.87       34.05     20.77 o 
  -7  -4   5      126.69      110.39     27.20 o 
  -6  -4   5       62.70      100.01     23.89 o 
  -5  -4   5       50.20       20.69     15.14 o 
  -4  -4   5       10.68        4.75     12.80 o 
  -3  -4   5      941.50      931.33     90.56 o 
  -2  -4   5       32.98       23.82     13.08 o 
  -1  -4   5      841.75      763.13     31.81 o 
   0  -4   5     1510.91     1444.80     43.97 o 
   1  -4   5      737.01      740.65     28.15 o 
   2  -4   5      141.21      140.38     18.33 o 
   3  -4   5      739.43      734.67     37.22 o 
   4  -4   5      739.82      676.67     34.44 o 
   5  -4   5      276.30      310.08     21.11 o 
   6  -4   5        0.97       -4.85      5.23 o 
   7  -4   5       87.46       52.22     23.33 o 
   8  -4   5       51.45       62.22     40.00 o 
   9  -4   5      168.12       85.56     64.44 o 
  11  -4   5       11.54        5.56     55.56 o 
 -11  -3   5        9.53       68.89     97.78 o 
 -10  -3   5      128.84      114.45     31.11 o 
  -9  -3   5        0.04      -14.44     23.33 o 
  -8  -3   5      751.55      703.44     96.11 o 
  -7  -3   5       11.36       18.89     16.67 o 
  -6  -3   5      127.79       74.07     20.82 o 
  -5  -3   5      590.68      567.02     30.24 o 
  -4  -3   5      513.75      552.60     27.10 o 
  -3  -3   5      184.29      251.14     19.45 o 
  -2  -3   5     1154.89     1167.75     50.00 o 
  -1  -3   5      323.34      297.08     16.09 o 
   0  -3   5     3836.19     3642.93     87.60 o 
   1  -3   5     1575.86     1483.13     42.43 o 
   2  -3   5      660.26      695.40     27.88 o 
   3  -3   5     1559.16     1573.71     39.87 o 
   4  -3   5      136.53      140.30     13.89 o 
   5  -3   5       66.41       68.89     15.56 o 
   6  -3   5       30.42       52.22     18.89 o 
   7  -3   5       88.07      102.22     33.33 o 
   8  -3   5      143.98      153.33     35.56 o 
   9  -3   5        2.97      -10.00     44.44 o 
  10  -3   5        0.01       -1.11     47.78 o 
  11  -3   5       11.75        1.11     82.22 o 
 -11  -2   5        2.75      -51.11     80.00 o 
 -10  -2   5       52.56       16.14     21.67 o 
  -9  -2   5        0.08      -26.67     26.67 o 
  -8  -2   5        4.89       19.70     28.33 o 
  -7  -2   5        0.19       13.43     13.56 o 
  -6  -2   5      150.67      170.52     28.33 o 
  -5  -2   5       18.97       33.74     10.58 o 
  -4  -2   5      257.47      278.92     19.64 o 
  -3  -2   5      442.79      430.59     21.21 o 
  -2  -2   5      779.77      727.79     25.93 o 
  -1  -2   5     2474.63     2321.85     62.46 o 
   0  -2   5      151.15      161.91     13.89 o 
   1  -2   5       34.25       48.88      9.04 o 
   2  -2   5     2382.35     2381.26     91.11 o 
   3  -2   5        4.47       -4.34      6.67 o 
   4  -2   5      242.98      310.00     22.22 o 
   5  -2   5       73.56       74.44     31.11 o 
   6  -2   5      682.25      650.00     40.00 o 
   7  -2   5       45.96       50.00     23.33 o 
   8  -2   5      498.94      524.45     50.00 o 
  11  -2   5       34.57       -2.22     61.11 o 
 -12  -1   5       13.98       31.11     86.67 o 
 -11  -1   5       87.18      176.67     77.78 o 
 -10  -1   5      148.60      170.62     26.24 o 
  -9  -1   5      122.60       97.87     19.97 o 
  -8  -1   5      195.56      160.94     36.67 o 
  -7  -1   5      148.88      151.84     14.14 o 
  -6  -1   5      113.99      136.72     14.97 o 
  -5  -1   5      275.90      285.10     13.77 o 
  -4  -1   5       56.50       68.21     11.67 o 
  -3  -1   5     2078.77     1904.32     45.63 o 
  -2  -1   5        0.06       14.84     13.89 o 
  -1  -1   5      508.45      493.78     15.00 o 
   0  -1   5     1224.17     1164.40     27.71 o 
   1  -1   5     1493.98     1415.43     32.89 o 
   2  -1   5      147.60      163.33     13.33 o 
   3  -1   5      128.56       88.89     14.44 o 
   4  -1   5       41.13        3.39     14.95 o 
   5  -1   5        4.81       -1.67     13.12 o 
   6  -1   5       27.58       29.44     14.93 o 
   7  -1   5      169.00      166.68     49.44 o 
   8  -1   5       23.70       10.15     22.95 o 
   9  -1   5      270.55      270.00     68.89 o 
  10  -1   5        8.64       35.56     83.33 o 
  11  -1   5       50.27       50.00     73.33 o 
 -12   0   5      102.09        7.78     87.78 o 
 -11   0   5        0.28      -22.29     22.29 o 
 -10   0   5        0.97      -26.67     26.67 o 
  -9   0   5       32.41       -2.47     26.11 o 
  -8   0   5       23.95        5.68     21.11 o 
  -7   0   5     1237.98     1335.05     46.61 o 
  -6   0   5     1565.35     1631.13     46.03 o 
  -5   0   5      831.65      859.55     41.11 o 
  -4   0   5     2682.47     2817.94     55.35 o 
  -3   0   5      105.71      114.83      7.07 o 
  -2   0   5      268.19      269.64      8.64 o 
  -1   0   5      335.80      351.11      9.43 o 
   0   0   5      393.16      409.45     11.00 o 
   1   0   5        5.27        5.56      5.56 o 
   2   0   5      497.76      502.56     15.98 o 
   3   0   5     3432.77     3708.91    147.78 o 
   4   0   5      738.79      847.56     38.11 o 
   5   0   5      234.91      265.20     11.38 o 
   6   0   5      141.68      135.22      9.55 o 
   7   0   5       74.04       73.08     12.22 o 
   8   0   5       27.13      -43.33     43.33 o 
   9   0   5      208.25      157.89     38.95 o 
  10   0   5       24.89      -68.89     68.89 o 
  11   0   5        0.84      -33.33     88.89 o 
 -12   1   5       74.97       32.22     83.33 o 
 -11   1   5       19.17       51.11     62.22 o 
 -10   1   5        1.91       38.02     19.51 o 
  -9   1   5       81.29       98.89     26.67 o 
  -8   1   5      675.41      690.42     31.42 o 
  -7   1   5        3.39       -5.06     10.43 o 
  -6   1   5      246.77      251.88     17.22 o 
  -5   1   5       12.00       15.56      7.07 o 
  -4   1   5      762.96      856.67     20.43 o 
  -3   1   5     2300.97     2159.92     48.90 o 
  -2   1   5       33.89       32.96      3.89 o 
  -1   1   5      846.80      775.90     31.67 o 
   0   1   5       63.91       57.78      5.56 o 
   1   1   5        2.77        5.15      7.19 o 
   2   1   5      380.38      426.43     21.62 o 
   3   1   5        2.38       12.30     10.07 o 
   4   1   5        7.18        1.22     16.28 o 
   5   1   5      756.01      810.44     43.02 o 
   6   1   5     1721.12     1895.57    118.89 o 
   7   1   5      220.48      211.77     15.56 o 
   8   1   5       69.98       45.40     16.67 o 
   9   1   5        3.47      -10.00     10.00 o 
  10   1   5       22.95       21.11     76.67 o 
  11   1   5        6.24      -22.22     82.22 o 
 -12   2   5        2.58      -13.33     60.00 o 
 -11   2   5       15.88      -28.89     57.78 o 
 -10   2   5        2.66       -5.56     46.67 o 
  -9   2   5      317.30      326.38     61.67 o 
  -8   2   5        5.50       -7.96     16.88 o 
  -7   2   5      721.65      722.45     24.32 o 
  -6   2   5       89.07       77.68     10.26 o 
  -5   2   5      521.97      571.83     17.23 o 
  -4   2   5      835.62      800.22     44.44 o 
  -3   2   5      499.51      502.40     12.80 o 
  -2   2   5     6857.34     6565.59    241.11 o 
  -1   2   5      650.06      683.34     21.11 o 
   0   2   5     3748.56     3856.69    138.89 o 
   1   2   5     2791.11     3002.24    123.33 o 
   2   2   5     1886.19     1817.47     58.91 o 
   3   2   5       16.60       -8.93      9.61 o 
   4   2   5     1278.54     1246.37     71.11 o 
   5   2   5      511.42      546.14     29.82 o 
   6   2   5      187.19      174.98     25.53 o 
   7   2   5        2.08       11.09     23.17 o 
   8   2   5        7.74        9.59     11.66 o 
   9   2   5       11.13        8.89     12.22 o 
  10   2   5        2.55      -86.67     86.67 o 
 -12   3   5      139.16      174.45     70.00 o 
 -11   3   5       16.73      -32.59     32.59 o 
 -10   3   5      394.66      454.65     71.11 o 
  -9   3   5      185.14      103.19     20.28 o 
  -8   3   5      186.83      165.04     16.99 o 
  -7   3   5        6.72        9.02     11.67 o 
  -6   3   5      131.76      133.78     13.08 o 
  -5   3   5      529.61      530.35     47.78 o 
  -4   3   5        0.10        2.31      5.00 o 
  -3   3   5     2275.11     2263.34     93.33 o 
  -1   3   5     3408.69     3494.54     92.31 o 
   0   3   5     1927.79     2084.32     60.48 o 
   1   3   5       60.75       64.44     17.78 o 
   2   3   5       54.70       40.00     12.28 o 
   3   3   5      886.76      922.15     37.32 o 
   4   3   5       92.64       95.85     19.14 o 
   5   3   5      439.39      409.54     30.61 o 
   6   3   5       26.90       63.40     43.33 o 
   7   3   5        7.76      -10.74     32.60 o 
   9   3   5        0.16       28.89     51.11 o 
  10   3   5       29.47        7.78     86.67 o 
 -11   4   5       17.57        0.00     30.00 o 
 -10   4   5       20.43       55.56     30.00 o 
  -9   4   5       49.56       36.91     14.14 o 
  -8   4   5       21.82       10.54     12.52 o 
  -7   4   5       55.64       52.33     15.00 o 
  -6   4   5      148.85      155.64     17.78 o 
  -5   4   5      185.32      198.23     31.67 o 
  -4   4   5        4.92        5.56     11.11 o 
  -1   4   5      172.89      165.09     10.21 o 
   0   4   5      999.72     1038.93     48.89 o 
   1   4   5      123.47      129.52     15.00 o 
   2   4   5       78.98       68.67     12.80 o 
   3   4   5      283.53      309.05     48.33 o 
   4   4   5        0.90      -11.48     17.35 o 
   5   4   5       27.15       42.22     25.14 o 
   6   4   5        7.90       26.67     45.56 o 
   7   4   5      121.46       78.89     47.78 o 
   8   4   5        1.13      -14.44     52.22 o 
   9   4   5       23.99       10.00     54.44 o 
  10   4   5        3.08      -32.22    106.67 o 
 -11   5   5      139.07       87.78     46.67 o 
 -10   5   5        5.96        2.03     23.64 o 
  -9   5   5       86.77       62.88     14.93 o 
  -8   5   5       90.50       78.58     12.50 o 
  -7   5   5      109.87      117.71     11.92 o 
  -6   5   5        3.08       -4.60      8.00 o 
  -5   5   5       33.22       21.99     13.33 o 
  -2   5   5     1354.15     1318.07     37.78 o 
  -1   5   5      343.10      386.67     24.44 o 
   0   5   5     1464.07     1396.67     65.56 o 
   1   5   5      392.79      385.66     22.74 o 
   2   5   5      165.76      166.93     18.86 o 
   3   5   5      145.05      116.78     23.17 o 
   4   5   5      515.55      542.08     32.26 o 
   5   5   5        8.21       31.51     20.54 o 
   6   5   5      149.02      154.45     40.00 o 
   7   5   5       24.91      -28.05     34.31 o 
   8   5   5       13.60      -13.33     73.33 o 
   9   5   5       21.02      -78.89     78.89 o 
 -11   6   5       65.93       62.22     28.89 o 
 -10   6   5       37.61       28.64     50.56 o 
  -9   6   5        8.17       15.00     13.36 o 
  -8   6   5        0.12       24.52     17.22 o 
  -7   6   5       84.56       89.97     10.56 o 
  -6   6   5      336.42      360.48     17.78 o 
  -5   6   5       10.99       35.56     20.00 o 
  -3   6   5       11.19       13.89      4.71 o 
  -2   6   5      132.52      130.58     10.12 o 
  -1   6   5     1028.82     1042.38     34.96 o 
   0   6   5      181.83      195.33     15.19 o 
   1   6   5       43.35       74.01     15.31 o 
   2   6   5      259.98      262.91     27.82 o 
   3   6   5      228.84      229.39     56.67 o 
   4   6   5        0.87        7.06     19.75 o 
   5   6   5       84.95       85.63     30.56 o 
   6   6   5        3.49       18.41     26.96 o 
   7   6   5        7.81       33.33     60.00 o 
   8   6   5       17.95       14.44     57.78 o 
   9   6   5        6.51     -112.22    112.22 o 
 -10   7   5       10.23       64.44     38.89 o 
  -9   7   5       51.81       50.51     20.38 o 
  -8   7   5      158.88      156.26     19.85 o 
  -7   7   5        1.35       10.36      7.25 o 
  -6   7   5        0.05        7.78     24.44 o 
  -5   7   5      277.23      313.33     31.11 o 
  -3   7   5      382.05      382.22     21.11 o 
  -2   7   5      689.69      747.45     28.25 o 
  -1   7   5      244.33      222.50     19.64 o 
   0   7   5      336.23      343.07     25.10 o 
   1   7   5       38.23       42.04     19.59 o 
   2   7   5        0.19       26.67     23.33 o 
   3   7   5       54.19       72.22     40.00 o 
   4   7   5      152.58      131.52     28.56 o 
   5   7   5      170.70      165.56     54.44 o 
   6   7   5      496.10      586.67     93.33 o 
   7   7   5        0.52        0.00     81.11 o 
   8   7   5       22.77       61.11     65.56 o 
 -10   8   5        8.38       15.56     27.78 o 
  -9   8   5       46.69       50.00     35.56 o 
  -8   8   5        4.35       12.22     23.33 o 
  -6   8   5       13.44       33.33     20.00 o 
  -3   8   5      564.66      588.89     33.33 o 
  -2   8   5     1177.23     1151.43     42.81 o 
  -1   8   5        4.90       18.36     15.19 o 
   0   8   5      449.71      501.04     29.82 o 
   1   8   5      196.76      171.11     37.78 o 
   2   8   5       90.88      124.19     22.95 o 
   3   8   5       19.38      -43.33     43.33 o 
   4   8   5       11.03      -22.25     33.89 o 
   5   8   5       89.54       74.44     55.56 o 
   6   8   5       37.43      -24.44     54.44 o 
   7   8   5       97.62      106.67     70.00 o 
  -9   9   5        0.97       21.11     43.33 o 
  -8   9   5       75.31       48.89     36.67 o 
  -7   9   5      113.93       74.44     30.00 o 
  -6   9   5      413.41      448.89     47.78 o 
  -4   9   5       87.39       91.11     14.44 o 
  -3   9   5       34.06       52.22     20.00 o 
  -2   9   5      190.40      182.50     17.05 o 
  -1   9   5       66.16       34.99     18.33 o 
   0   9   5       63.23       30.00     24.44 o 
   1   9   5       35.99       81.11     38.89 o 
   2   9   5        1.19        0.00     38.89 o 
   3   9   5       31.64       44.44     44.44 o 
   4   9   5       58.35       55.73     25.45 o 
   5   9   5       26.73       43.33     44.44 o 
   6   9   5       34.76       22.22     76.67 o 
   7   9   5        0.46      -10.00     91.11 o 
  -8  10   5        3.12       -4.44     31.11 o 
  -7  10   5        6.77       22.22     31.11 o 
  -6  10   5        3.58      -11.11     26.67 o 
  -4  10   5        4.91       -2.65     12.78 o 
  -3  10   5       61.40       76.67     23.33 o 
  -2  10   5       96.09       97.29     20.81 o 
  -1  10   5       31.52       14.44     18.86 o 
   0  10   5       14.36       18.89     35.00 o 
   1  10   5       93.56       63.33     40.00 o 
   2  10   5       28.54      -20.00     46.67 o 
   3  10   5       16.21       93.33     51.11 o 
   4  10   5       95.89       16.67     68.89 o 
   5  10   5        4.78      -31.11     74.44 o 
  -7  11   5       13.95       17.78     45.56 o 
  -3  11   5       71.38       44.44     31.11 o 
  -2  11   5      127.80      117.78     37.78 o 
  -1  11   5        9.64      -12.22     26.67 o 
   0  11   5      198.34      192.22     55.56 o 
   1  11   5        3.45       14.44     45.56 o 
   2  11   5       78.13       47.78     53.33 o 
   3  11   5        2.56      -41.11     50.00 o 
   4  11   5        5.46      -74.44     90.00 o 
  -2  12   5       68.05       93.33     32.22 o 
  -1  12   5        4.16      -13.33     33.33 o 
   0  12   5        1.28       51.11     50.00 o 
   1  12   5        5.91       23.33     53.33 o 
   2  12   5       15.79       61.11     65.56 o 
   0 -14   6        1.21        1.11     70.00 o 
   1 -14   6        2.66       14.44     65.56 o 
   2 -14   6       16.93      -21.11     62.22 o 
  -4 -13   6      103.85      214.45     88.89 o 
  -3 -13   6       25.46       17.78     72.22 o 
  -2 -13   6       54.97      -52.22     65.56 o 
  -1 -13   6      175.73      132.22     65.56 o 
   0 -13   6        6.94      -61.11     61.11 o 
   1 -13   6       11.62       46.67     42.22 o 
   2 -13   6        4.98        8.89     40.00 o 
   3 -13   6       21.65       -7.78     36.67 o 
   4 -13   6        5.44       37.72     31.19 o 
   5 -13   6       10.66      -37.78     37.78 o 
  -5 -12   6        1.91      131.11     97.78 o 
  -4 -12   6       23.26      -48.89     51.11 o 
  -3 -12   6        5.29      -25.56     43.33 o 
  -2 -12   6      117.60       42.22     65.56 o 
  -1 -12   6       15.18        7.78     45.56 o 
   0 -12   6        7.79      -51.11     51.11 o 
   1 -12   6       25.95       27.26     27.23 o 
   2 -12   6       12.68      -17.78     45.56 o 
   3 -12   6      252.94      148.89     50.00 o 
   4 -12   6       59.59       57.78     50.00 o 
   5 -12   6       30.96       17.78     43.33 o 
   6 -12   6        3.46      -21.11     30.00 o 
   7 -12   6        8.67       98.89     74.44 o 
  -7 -11   6       89.39       18.89    100.00 o 
  -6 -11   6        0.64      -77.78     77.78 o 
  -5 -11   6      217.15      256.67     85.56 o 
  -4 -11   6        7.86      -38.89     65.56 o 
  -3 -11   6       71.02       40.92     26.73 o 
  -2 -11   6       19.61       13.33     33.33 o 
  -1 -11   6       81.64       93.14     26.96 o 
   0 -11   6      168.94      141.83     34.44 o 
   1 -11   6      300.11      323.33     54.44 o 
   2 -11   6      233.31      247.78     32.68 o 
   3 -11   6       69.52       34.44     46.67 o 
   4 -11   6      135.34      164.82     37.78 o 
   5 -11   6       25.60      -24.44     41.11 o 
   6 -11   6        7.32      -41.11     41.11 o 
   7 -11   6        1.76      -40.00     40.00 o 
   8 -11   6       14.01       29.39     27.77 o 
  -7 -10   6       52.49       76.67     57.78 o 
  -6 -10   6       98.08      106.67     54.44 o 
  -5 -10   6      118.95      110.00     62.22 o 
  -4 -10   6       23.56      -10.00     26.67 o 
  -3 -10   6      148.66       79.99     32.60 o 
  -2 -10   6      119.39       67.73     29.39 o 
  -1 -10   6        0.56      -22.14     22.14 o 
   0 -10   6        0.81        8.15     20.14 o 
   1 -10   6        5.71       21.94     20.02 o 
   2 -10   6        4.01       34.44     26.67 o 
   3 -10   6        7.60       19.19     28.89 o 
   4 -10   6        0.18       26.67     30.00 o 
   5 -10   6       28.46       32.17     25.89 o 
   6 -10   6        0.13        1.11     28.89 o 
   7 -10   6       51.66       92.22     34.44 o 
   8 -10   6        0.25      -46.67     65.56 o 
   9 -10   6        0.31      -73.33     73.33 o 
  -8  -9   6        4.91       26.67     47.78 o 
  -7  -9   6        1.67       32.22     71.11 o 
  -6  -9   6       67.65        5.56     61.11 o 
  -5  -9   6        4.73       -0.70     22.69 o 
  -4  -9   6       31.89       24.38     31.67 o 
  -3  -9   6      561.13      493.96     39.07 o 
  -2  -9   6      746.72      782.17     46.62 o 
  -1  -9   6      332.63      309.72     33.33 o 
   0  -9   6      237.56      236.68     35.56 o 
   1  -9   6       89.78       84.69     23.53 o 
   2  -9   6       98.36       81.89     25.05 o 
   3  -9   6        2.04      -24.84     32.22 o 
   4  -9   6      376.36      314.84     29.09 o 
   5  -9   6      375.89      391.78     39.44 o 
   6  -9   6        2.47       31.11     43.33 o 
   7  -9   6      437.47      468.89     61.11 o 
   8  -9   6        4.26       -3.05     16.96 o 
   9  -9   6       56.12       44.44     38.89 o 
  -9  -8   6       25.12       65.56     61.11 o 
  -8  -8   6       18.04      -84.44     84.44 o 
  -7  -8   6       62.68       91.11     45.56 o 
  -6  -8   6       63.37       35.27     27.58 o 
  -5  -8   6       20.28        4.44     40.00 o 
  -4  -8   6        6.40        2.85     24.99 o 
  -3  -8   6      904.54      898.99     50.62 o 
  -2  -8   6       24.05      -10.74     19.47 o 
  -1  -8   6      335.16      303.47     56.67 o 
   0  -8   6       53.02       39.70     17.23 o 
   1  -8   6       17.46       40.29     18.89 o 
   2  -8   6       78.04       88.28     15.31 o 
   3  -8   6      240.72      247.90     26.24 o 
   4  -8   6      605.75      528.06     37.26 o 
   5  -8   6      498.73      556.73     36.12 o 
   6  -8   6      291.68      334.45     37.78 o 
   7  -8   6      338.09      327.58     24.00 o 
   8  -8   6        6.12       -3.93     43.89 o 
   9  -8   6       21.51       14.44     70.00 o 
  10  -8   6        3.85      -11.11     60.00 o 
 -10  -7   6        6.20      -44.44    100.00 o 
  -9  -7   6       94.76       -6.67     84.44 o 
  -8  -7   6       16.54       28.89     47.78 o 
  -7  -7   6       46.61        8.06     38.10 o 
  -6  -7   6       27.73       20.35     30.06 o 
  -5  -7   6      444.31      448.42     34.33 o 
  -4  -7   6      143.51      122.78     22.82 o 
  -3  -7   6       95.06      105.67     25.93 o 
  -2  -7   6      145.72      125.51     19.32 o 
  -1  -7   6       53.85       59.51     17.35 o 
   0  -7   6      566.46      574.26     36.67 o 
   1  -7   6      249.97      273.11     41.67 o 
   2  -7   6      500.55      537.43     28.76 o 
   3  -7   6      133.34      147.16     22.74 o 
   4  -7   6      715.88      640.11     34.46 o 
   5  -7   6        8.03       -4.81     20.38 o 
   6  -7   6      250.97      228.89     28.89 o 
   7  -7   6      112.67      118.88     15.45 o 
   8  -7   6        2.39      -10.35     11.11 o 
   9  -7   6        1.41       35.56     46.67 o 
 -10  -6   6       17.03       42.22     74.44 o 
  -9  -6   6        2.89      -76.67     76.67 o 
  -8  -6   6       14.06      -62.22     62.22 o 
  -7  -6   6      190.85      126.44     30.61 o 
  -6  -6   6        0.05       15.59     24.44 o 
  -5  -6   6       29.04       15.16     28.33 o 
  -4  -6   6       11.43        3.22     15.65 o 
  -3  -6   6      546.05      534.49     35.59 o 
  -2  -6   6       65.47       93.13     19.93 o 
  -1  -6   6        3.54        2.89     12.94 o 
   0  -6   6        0.01        1.41     10.58 o 
   1  -6   6      835.44      777.69     34.96 o 
   2  -6   6      341.94      310.95     22.62 o 
   3  -6   6      335.99      282.42     23.09 o 
   4  -6   6        0.18       15.93     16.67 o 
   5  -6   6      955.06      956.67     45.56 o 
   6  -6   6       70.77       53.33     26.67 o 
   7  -6   6       65.64       80.99     11.93 o 
   8  -6   6       22.99       18.51      8.75 o 
  10  -6   6       50.00       -5.56     71.11 o 
 -11  -5   6        2.45     -105.56    105.56 o 
 -10  -5   6        6.86      -18.89     34.44 o 
  -9  -5   6       77.93       36.67     30.00 o 
  -8  -5   6       59.92       27.06     30.85 o 
  -7  -5   6      943.53      907.05     84.44 o 
  -6  -5   6      330.77      333.34     43.33 o 
  -5  -5   6     1141.60     1194.65     92.22 o 
  -4  -5   6        0.65        2.04     19.59 o 
  -3  -5   6     1078.50     1133.20     50.56 o 
  -2  -5   6      592.44      625.02     29.27 o 
  -1  -5   6       13.73       14.06     12.50 o 
   0  -5   6      420.04      365.64     19.59 o 
   1  -5   6      684.02      616.49     27.99 o 
   2  -5   6      112.46      119.75     17.56 o 
   3  -5   6       65.17       71.01     14.95 o 
   4  -5   6     1001.55     1009.31     41.11 o 
   5  -5   6      157.62      114.45     23.33 o 
   6  -5   6       58.32       51.77      8.04 o 
   7  -5   6       47.73       45.51      7.53 o 
   8  -5   6      126.23       77.78     50.00 o 
   9  -5   6       19.35       -4.44     42.22 o 
  10  -5   6       15.75       25.56     52.22 o 
  11  -5   6       16.01      -31.11     73.33 o 
 -11  -4   6       82.06      110.00     92.22 o 
 -10  -4   6        5.49      -13.33     23.33 o 
  -9  -4   6       84.76       94.44     34.44 o 
  -8  -4   6       43.47       39.72     19.47 o 
  -7  -4   6       16.87       46.70     39.44 o 
  -6  -4   6      146.14      137.46     44.44 o 
  -5  -4   6      105.78      137.30     41.67 o 
  -4  -4   6      124.33      125.25     19.64 o 
  -3  -4   6      648.07      640.91     36.11 o 
  -2  -4   6     2005.35     2218.05     63.94 o 
  -1  -4   6      960.87     1042.42     36.02 o 
   0  -4   6      573.76      593.44     25.89 o 
   1  -4   6     3378.37     3457.02     84.68 o 
   2  -4   6      109.85      111.03     16.50 o 
   3  -4   6       78.79       89.06     16.09 o 
   4  -4   6        6.05      -12.22     12.22 o 
   5  -4   6        0.43        3.89      5.56 o 
   6  -4   6       72.18      120.00     30.00 o 
   7  -4   6       11.40        5.56     24.44 o 
   8  -4   6       15.38       12.22     41.11 o 
  10  -4   6       24.77      -50.00     64.44 o 
 -11  -3   6        0.00        5.56     35.56 o 
 -10  -3   6       42.80       33.33     30.00 o 
  -9  -3   6       20.35       17.78     26.67 o 
  -8  -3   6      158.62      158.89     26.67 o 
  -7  -3   6      214.22      196.02     23.33 o 
  -6  -3   6      311.63      305.61     22.22 o 
  -5  -3   6      150.23      135.00     35.00 o 
  -4  -3   6        5.72       11.67     14.93 o 
  -3  -3   6      160.67      174.62     16.28 o 
  -2  -3   6      427.92      430.05     19.64 o 
  -1  -3   6     5063.76     4869.42    119.81 o 
   0  -3   6       11.67       16.20     10.00 o 
   1  -3   6      195.64      199.66     12.95 o 
   2  -3   6      796.48      861.42     31.31 o 
   3  -3   6      433.28      395.60     17.35 o 
   4  -3   6      492.20      516.15     16.15 o 
   5  -3   6       14.78       17.78     14.44 o 
   6  -3   6      339.42      338.89     32.22 o 
   7  -3   6      742.89      744.45     51.11 o 
   8  -3   6        0.01       20.00     31.11 o 
   9  -3   6      125.42      154.45     56.67 o 
  10  -3   6       85.59      114.45     48.89 o 
  11  -3   6        0.07      -46.67     56.67 o 
 -11  -2   6        5.88        2.22     28.89 o 
 -10  -2   6        0.05      118.89     56.67 o 
  -9  -2   6      671.38      717.78     50.00 o 
  -8  -2   6       38.14       56.06     23.33 o 
  -7  -2   6      636.81      664.72     29.58 o 
  -6  -2   6        6.75        9.26     11.67 o 
  -5  -2   6      496.15      519.06     27.22 o 
  -4  -2   6     2102.53     2279.21     52.49 o 
  -3  -2   6     1053.21     1060.40     46.11 o 
  -2  -2   6      100.91      104.30     10.58 o 
  -1  -2   6      507.92      451.34     19.64 o 
   0  -2   6     5227.68     5179.05    127.21 o 
   1  -2   6      737.41      687.23     24.66 o 
   2  -2   6     2090.11     2052.31     46.74 o 
   3  -2   6      634.72      654.45     30.00 o 
   4  -2   6     4081.90     4357.80    133.33 o 
   5  -2   6     1713.47     1696.68     95.56 o 
   6  -2   6       15.21       25.56     16.67 o 
   7  -2   6       56.26       84.44     25.56 o 
   8  -2   6        3.95       25.56     27.78 o 
   9  -2   6        6.36       -8.89     41.11 o 
  10  -2   6        6.56       86.67     52.22 o 
 -12  -1   6        3.18       74.44     64.44 o 
 -11  -1   6       79.91       61.11     50.00 o 
 -10  -1   6        0.87        2.08     17.15 o 
  -9  -1   6      373.46      406.13     28.50 o 
  -8  -1   6      298.19      260.60     50.00 o 
  -7  -1   6       94.61       72.22     16.67 o 
  -6  -1   6       89.77       87.96     14.59 o 
  -5  -1   6      352.35      395.40     29.44 o 
  -4  -1   6      682.13      677.06     21.57 o 
  -3  -1   6      505.64      485.37     20.00 o 
  -2  -1   6      117.97      133.44      9.04 o 
  -1  -1   6     7822.45     7512.22    148.11 o 
   0  -1   6     1281.96     1262.96     31.24 o 
   1  -1   6      931.38      876.23     23.84 o 
   2  -1   6     5910.39     6216.70    157.78 o 
   3  -1   6       90.27      100.00     14.44 o 
   4  -1   6       69.14       47.88     11.11 o 
   5  -1   6      130.72      123.92     20.02 o 
   6  -1   6      316.54      290.91     27.76 o 
   7  -1   6       46.23       58.18     24.23 o 
   8  -1   6        5.38      -16.82     34.44 o 
   9  -1   6       38.82       57.78     57.78 o 
  10  -1   6        1.37       -7.78     66.67 o 
  11  -1   6       45.48       77.78     70.00 o 
 -12   0   6       14.28      -60.00     76.67 o 
 -11   0   6        6.09       10.81     20.38 o 
 -10   0   6      101.48       76.67     54.44 o 
  -9   0   6       12.43       10.00     15.56 o 
  -8   0   6      199.00      163.21     18.90 o 
  -7   0   6        9.93       17.41     12.78 o 
  -6   0   6        9.58       18.55      9.01 o 
  -5   0   6      370.56      360.01     16.23 o 
  -4   0   6       13.28       28.66      7.78 o 
  -3   0   6      256.01      250.28      9.01 o 
  -2   0   6       86.56       87.83      6.29 o 
  -1   0   6      328.54      285.71      9.01 o 
   0   0   6     2759.80     2697.53     49.89 o 
   1   0   6      237.98      227.78     12.22 o 
   2   0   6      246.18      266.36     12.22 o 
   3   0   6     1188.58     1122.30     50.00 o 
   4   0   6     1452.95     1541.67     39.59 o 
   5   0   6      102.17       89.03      5.47 o 
   6   0   6       47.98       57.78     36.67 o 
   7   0   6      197.36      185.42     31.40 o 
   8   0   6        1.83       25.56     38.89 o 
   9   0   6      171.44      176.67     48.89 o 
  10   0   6        7.27       -6.67     53.33 o 
  11   0   6       45.46       -4.44     62.22 o 
 -12   1   6        5.90       58.89     74.44 o 
 -11   1   6      135.23      165.56     65.56 o 
 -10   1   6        0.80        2.31     19.59 o 
  -9   1   6      216.35      212.22     27.78 o 
  -8   1   6      699.25      721.57     32.46 o 
  -7   1   6      261.44      288.84     16.81 o 
  -6   1   6      121.21      129.17     10.67 o 
  -5   1   6     1602.13     1585.56     35.74 o 
  -4   1   6      443.55      457.55     14.08 o 
  -3   1   6      141.42      127.46     10.00 o 
  -2   1   6      145.17      134.07     10.00 o 
  -1   1   6     1212.81     1357.83     32.68 o 
   0   1   6     6745.59     6770.03    137.78 o 
   1   1   6     2005.85     1961.06     57.74 o 
   2   1   6      195.60      218.96     16.00 o 
   3   1   6     1051.42     1009.25     40.83 o 
   4   1   6      548.72      525.56     46.67 o 
   5   1   6      506.06      467.36     37.22 o 
   6   1   6       27.21       68.42     26.67 o 
   7   1   6        3.96       -1.27      7.68 o 
   8   1   6       42.32       35.56      8.89 o 
   9   1   6        0.55       13.33     42.22 o 
  10   1   6       15.83       38.89     57.78 o 
 -12   2   6       62.89       51.11     52.22 o 
 -11   2   6      278.16      370.00     55.56 o 
 -10   2   6       44.74       34.44     31.11 o 
  -9   2   6      868.02      894.90     51.35 o 
  -8   2   6       90.68       89.23     19.22 o 
  -7   2   6      669.22      685.98     51.67 o 
  -6   2   6      280.29      272.39     15.56 o 
  -5   2   6      224.90      225.62     10.58 o 
  -4   2   6       85.58      106.74     19.44 o 
  -3   2   6      303.12      305.72     10.00 o 
  -2   2   6     1423.94     1494.45     41.11 o 
  -1   2   6        1.72        3.33      5.56 o 
   0   2   6     3206.49     3068.94     81.71 o 
   1   2   6      402.17      433.58     19.93 o 
   2   2   6      132.88      122.25     14.39 o 
   3   2   6      883.38      971.99     62.22 o 
   4   2   6        1.13        2.78     22.22 o 
   5   2   6       17.27      -11.21     30.56 o 
   6   2   6        1.24       -8.33     26.71 o 
   7   2   6        1.47        4.44     24.56 o 
   8   2   6       24.31       14.14     20.56 o 
   9   2   6        0.28      -35.56     58.89 o 
 -11   3   6       25.24       31.11     52.22 o 
 -10   3   6        0.03       37.78     33.33 o 
  -9   3   6        1.01        3.33     17.78 o 
  -8   3   6       50.20       61.43     11.71 o 
  -7   3   6        0.00        4.26     12.22 o 
  -6   3   6        0.46        5.45     10.56 o 
  -5   3   6       75.41       65.60     14.44 o 
  -4   3   6      218.77      258.89     21.11 o 
  -3   3   6       37.59       43.33     13.33 o 
  -2   3   6      516.66      533.34     12.22 o 
  -1   3   6     1276.99     1288.91     38.50 o 
   0   3   6     1848.80     1965.57     58.34 o 
   1   3   6      181.43      165.56     16.67 o 
   2   3   6       23.23       35.87     13.89 o 
   3   3   6      954.47     1100.01     64.44 o 
   4   3   6      476.20      569.63     36.03 o 
   5   3   6      240.67      242.07     28.94 o 
   6   3   6        2.25       -7.67     24.66 o 
   7   3   6       81.90       56.93     28.03 o 
   8   3   6        2.27       -3.33     42.22 o 
   9   3   6       12.92      -45.56     77.78 o 
  10   3   6        0.10      146.67    112.22 o 
 -11   4   6       49.66       10.00     53.33 o 
 -10   4   6       90.59       44.44     37.78 o 
  -9   4   6      212.86      185.61     21.09 o 
  -8   4   6      315.52      301.20     19.51 o 
  -7   4   6       41.78       38.01      9.04 o 
  -6   4   6      218.39      217.22     15.56 o 
  -5   4   6       25.11       63.33     15.56 o 
  -4   4   6       10.51        1.11     14.44 o 
  -3   4   6      946.68      971.12     53.33 o 
  -2   4   6     1248.65     1283.34     46.67 o 
  -1   4   6      171.06      158.84     20.00 o 
   0   4   6       86.69       85.51     10.92 o 
   1   4   6      211.05      204.49     17.66 o 
   2   4   6      176.42      182.22     23.33 o 
   3   4   6       53.78       35.66     17.07 o 
   4   4   6      325.96      326.67     38.89 o 
   5   4   6      761.62      767.78     68.89 o 
   6   4   6        2.31       13.33     44.44 o 
   7   4   6        7.03       65.56     57.78 o 
   8   4   6        2.73       11.11     72.22 o 
   9   4   6        0.03      143.33    102.22 o 
 -10   5   6       26.26       18.71     23.02 o 
  -9   5   6      119.71      139.96     17.30 o 
  -8   5   6       48.83       48.08     11.47 o 
  -7   5   6       83.93       93.12     10.03 o 
  -6   5   6       34.76       41.25     26.67 o 
  -5   5   6        7.74        2.22     14.44 o 
  -4   5   6        3.49      -16.67     16.67 o 
  -2   5   6        2.12        0.28      5.00 o 
  -1   5   6      211.06      205.12     13.36 o 
   0   5   6      464.31      484.02     23.09 o 
   1   5   6      115.07       95.93     16.50 o 
   2   5   6      108.45      124.91     17.07 o 
   3   5   6        0.17      -14.52     14.52 o 
   4   5   6       24.46       33.33     16.50 o 
   5   5   6        2.21       -7.23     20.72 o 
   6   5   6        0.97       -9.23     33.33 o 
   7   5   6       25.07      -25.56     52.22 o 
   8   5   6       27.04      -32.22     53.33 o 
   9   5   6       14.99      -93.33     93.33 o 
 -11   6   6        1.89       -1.11     36.67 o 
 -10   6   6        5.86      -11.11     32.22 o 
  -9   6   6        0.04        6.41     11.47 o 
  -8   6   6        2.39       12.06     10.32 o 
  -7   6   6        0.24      -16.67     23.33 o 
  -6   6   6       52.45       23.33     17.78 o 
  -5   6   6       69.85       82.22     24.44 o 
  -3   6   6       52.12       52.22      4.44 o 
  -2   6   6       48.08       41.14      8.64 o 
  -1   6   6      338.03      356.16     20.38 o 
   0   6   6       34.14       41.76     14.08 o 
   1   6   6      362.02      373.32     24.52 o 
   2   6   6       77.81      105.56     21.11 o 
   3   6   6      993.65     1051.32     57.22 o 
   4   6   6      441.49      494.98     40.32 o 
   5   6   6       72.49       19.67     22.13 o 
   6   6   6        4.46       -8.51     31.42 o 
   7   6   6       95.03      125.56     73.33 o 
   8   6   6      102.47       98.89     68.89 o 
 -10   7   6        1.21        1.11     36.67 o 
  -9   7   6      215.24      308.89     46.67 o 
  -8   7   6       53.59       45.56     22.22 o 
  -7   7   6      163.75      240.00     38.89 o 
  -6   7   6      159.68      224.45     30.00 o 
  -5   7   6       32.68       41.11     18.89 o 
  -3   7   6        0.26        6.50      5.06 o 
  -2   7   6      209.44      211.11     18.89 o 
  -1   7   6       29.43       37.71     13.29 o 
   0   7   6      783.08      757.48     36.12 o 
   1   7   6      385.21      418.67     30.37 o 
   2   7   6      488.77      493.10     32.55 o 
   3   7   6      591.70      609.43     44.34 o 
   4   7   6       14.01      101.11     52.22 o 
   5   7   6        0.02      -22.22     35.56 o 
   6   7   6        0.47       -1.11     50.00 o 
   7   7   6       24.74       27.78     64.44 o 
   8   7   6       61.27      141.11     94.44 o 
 -10   8   6        0.03       23.33     45.56 o 
  -9   8   6       17.56       24.44     36.67 o 
  -8   8   6        0.45      -31.11     31.11 o 
  -7   8   6        1.97       -2.22     21.11 o 
  -6   8   6       66.80       53.33     23.33 o 
  -3   8   6       95.95       96.67     12.22 o 
  -2   8   6      759.77      772.23     43.33 o 
  -1   8   6        3.20        7.90     10.41 o 
   0   8   6      427.45      401.40     28.28 o 
   1   8   6      512.91      523.94     45.00 o 
   2   8   6       18.67       32.08     27.82 o 
   3   8   6       12.76       26.59     28.56 o 
   4   8   6        5.41       36.67     48.89 o 
   5   8   6        9.38        1.11     50.00 o 
   6   8   6        2.01       66.67     64.44 o 
   7   8   6        5.65       43.33     83.33 o 
  -9   9   6       37.09       32.22     33.33 o 
  -8   9   6        3.15       20.00     31.11 o 
  -7   9   6        2.46       65.56     33.33 o 
  -6   9   6       54.16      -20.00     33.33 o 
  -3   9   6      240.59      262.22     23.33 o 
  -2   9   6      175.44      184.85     17.28 o 
  -1   9   6      174.01      103.33     23.33 o 
   0   9   6      314.83      323.83     68.33 o 
   1   9   6      222.65      219.41     28.67 o 
   2   9   6      106.57      102.22     36.67 o 
   3   9   6       26.36      -20.00     52.22 o 
   4   9   6        0.33       21.11     51.11 o 
   5   9   6       11.38       81.11     73.33 o 
   6   9   6       51.91      127.78     61.11 o 
  -8  10   6       19.94      -34.44     34.44 o 
  -7  10   6       45.89       22.22     28.89 o 
  -6  10   6       22.80       30.00     30.00 o 
  -4  10   6       42.25       61.11     12.22 o 
  -3  10   6      454.71      474.45     34.44 o 
  -2  10   6        0.01        0.61     15.19 o 
  -1  10   6      441.28      517.78     53.33 o 
   0  10   6       68.75       40.00     36.67 o 
   1  10   6       98.10      216.67     47.78 o 
   2  10   6        5.25       46.67     55.56 o 
   3  10   6       73.86      108.89     52.22 o 
   4  10   6        4.20        6.67     47.78 o 
   5  10   6        7.90       43.33     94.44 o 
  -7  11   6      100.92       61.11     40.00 o 
  -6  11   6       27.62       72.22     48.89 o 
  -3  11   6       38.79       46.67     27.78 o 
  -2  11   6       84.41       33.33     27.78 o 
  -1  11   6        1.72      -31.11     35.56 o 
   0  11   6      151.20      133.33     41.11 o 
   1  11   6       13.23      -46.67     46.67 o 
   2  11   6       15.33       65.56     64.44 o 
   3  11   6        1.45      -73.33     73.33 o 
   4  11   6        0.84       35.56     61.11 o 
  -1  12   6        0.92      -16.67     43.33 o 
   0  12   6       10.52      112.22     67.78 o 
   1  12   6        0.01       57.78     64.44 o 
   2  12   6       56.49      124.45     75.56 o 
  -1 -14   7       34.49       -8.89     73.33 o 
   0 -14   7       16.82      -53.33     73.33 o 
   1 -14   7        1.49       20.00     62.22 o 
   2 -14   7        0.02      106.67     71.11 o 
  -4 -13   7        0.05      -86.67     86.67 o 
  -3 -13   7       13.83      -33.33     87.78 o 
  -2 -13   7       24.35       92.22     71.11 o 
  -1 -13   7        0.70       14.44     60.00 o 
   0 -13   7       74.19      116.67     68.89 o 
   1 -13   7        0.29      -44.44     63.33 o 
   2 -13   7      275.77      294.45     63.33 o 
   3 -13   7       23.95      -31.26     70.00 o 
   4 -13   7      123.98       64.44     55.56 o 
   5 -13   7        5.79       27.78     53.33 o 
  -5 -12   7        0.07      -41.11     85.56 o 
  -4 -12   7      155.33       64.44     60.00 o 
  -3 -12   7       16.46      -23.33     46.67 o 
  -2 -12   7       28.56      -51.11     58.89 o 
  -1 -12   7       52.66       57.78     51.11 o 
   0 -12   7      119.76      133.33     53.33 o 
   1 -12   7        2.63       16.67     35.56 o 
   2 -12   7       35.04        0.00     30.00 o 
   3 -12   7       17.43       66.67     46.67 o 
   4 -12   7       14.66       38.89     51.11 o 
   5 -12   7        1.63       21.11     46.67 o 
   6 -12   7        1.10       28.89     42.22 o 
   7 -12   7        1.39        7.78     58.89 o 
  -7 -11   7        0.00      111.11    101.11 o 
  -6 -11   7        5.39      -84.44     84.44 o 
  -5 -11   7       74.61       50.00     47.78 o 
  -4 -11   7        4.58      -22.22     58.89 o 
  -3 -11   7       18.06      -35.56     57.78 o 
  -2 -11   7        1.38        8.89     52.22 o 
  -1 -11   7       11.30       20.00     48.89 o 
   0 -11   7        6.81      -20.00     38.89 o 
   1 -11   7       15.61        2.53     25.15 o 
   2 -11   7       51.66       28.68     22.14 o 
   3 -11   7        0.32      -14.86     28.28 o 
   4 -11   7        0.32        7.65     21.67 o 
   5 -11   7        0.01      -36.67     36.67 o 
   6 -11   7        9.40       12.22     47.78 o 
   7 -11   7      102.65       82.22     33.33 o 
   8 -11   7        0.15       33.33     52.22 o 
  -7 -10   7       97.67      117.78     73.33 o 
  -6 -10   7        9.57      -30.00     53.33 o 
  -5 -10   7       53.73       95.56     56.67 o 
  -4 -10   7       95.64       72.22     53.33 o 
  -3 -10   7       30.67       59.73     32.60 o 
  -2 -10   7      125.40       87.75     37.78 o 
  -1 -10   7       40.17       53.71     35.00 o 
   0 -10   7      396.08      369.27     35.59 o 
   1 -10   7       11.39       -4.44     30.00 o 
   2 -10   7     1500.98     1674.11     74.24 o 
   3 -10   7      421.85      471.11     54.44 o 
   4 -10   7       33.08       60.07     26.40 o 
   5 -10   7      201.46      175.94     32.26 o 
   6 -10   7       23.10       17.78     23.33 o 
   7 -10   7      130.07      124.45     61.11 o 
   8 -10   7       69.73      171.11     56.67 o 
   9 -10   7       21.39       11.11     56.67 o 
  -8  -9   7       62.16       66.67     63.33 o 
  -7  -9   7        1.43      -56.67     56.67 o 
  -6  -9   7      131.38       72.22     65.56 o 
  -5  -9   7        4.01      -32.81     32.81 o 
  -4  -9   7      195.07      227.28     37.32 o 
  -3  -9   7       51.93       35.30     24.81 o 
  -2  -9   7       81.43       88.95     29.73 o 
  -1  -9   7      529.80      495.87     66.67 o 
   0  -9   7     1104.39     1003.17     51.24 o 
   1  -9   7       36.08       15.09     21.51 o 
   2  -9   7       53.10       37.75     16.99 o 
   3  -9   7       15.38       28.56     23.95 o 
   4  -9   7      210.49      191.55     27.47 o 
   5  -9   7       64.98      101.45     27.03 o 
   7  -9   7      657.67      858.89     91.11 o 
   8  -9   7       36.66       37.68     17.85 o 
   9  -9   7      144.25       95.56     55.56 o 
  -9  -8   7        8.67      -10.00     97.78 o 
  -8  -8   7        4.04      -71.11     71.11 o 
  -7  -8   7       53.23       74.44     60.00 o 
  -6  -8   7        5.31       50.15     43.13 o 
  -5  -8   7       74.42       46.19     25.45 o 
  -4  -8   7       33.70       46.03     22.62 o 
  -3  -8   7       32.44       -6.84     25.56 o 
  -2  -8   7       74.04       51.05     19.00 o 
  -1  -8   7      472.67      554.82     40.32 o 
   0  -8   7      508.52      451.46     30.37 o 
   1  -8   7       92.26       94.88     17.23 o 
   2  -8   7        6.37       -2.17     29.44 o 
   3  -8   7      546.03      559.67     35.12 o 
   4  -8   7       20.41      -20.82     34.44 o 
   5  -8   7       47.90       21.02     18.90 o 
   6  -8   7       51.81       32.22     46.67 o 
   7  -8   7        1.60       -1.81     11.11 o 
   8  -8   7       90.72       87.86     27.22 o 
   9  -8   7        6.91       66.67     57.78 o 
 -10  -7   7       26.48       83.33     82.22 o 
  -9  -7   7        3.20       33.33     65.56 o 
  -8  -7   7        3.34      -14.44     66.67 o 
  -7  -7   7        4.04      -33.54     33.54 o 
  -6  -7   7       41.78       32.04     23.72 o 
  -5  -7   7      689.82      704.19     45.86 o 
  -4  -7   7      195.61      161.70     21.96 o 
  -3  -7   7      585.77      579.25     40.41 o 
  -2  -7   7      558.69      521.54     29.63 o 
  -1  -7   7       35.69       48.70     20.38 o 
   0  -7   7        0.14      -28.89     30.00 o 
   1  -7   7        2.23      -17.35     17.35 o 
   2  -7   7     1210.21     1232.23     48.69 o 
   3  -7   7      135.25      140.19     19.45 o 
   4  -7   7      464.62      452.18     32.18 o 
   5  -7   7       48.94       43.90     22.69 o 
   6  -7   7      431.78      445.56     38.89 o 
   7  -7   7        0.11       -7.78     10.78 o 
   8  -7   7      158.54      172.19     48.89 o 
   9  -7   7       24.02       20.00     45.56 o 
  10  -7   7        9.81      114.45     90.00 o 
 -10  -6   7        0.01       -3.33     81.11 o 
  -9  -6   7        7.74       -2.22     37.78 o 
  -8  -6   7       26.25      127.78     52.22 o 
  -7  -6   7       94.02       79.48     33.33 o 
  -6  -6   7      125.54      134.69     25.89 o 
  -5  -6   7       24.51       25.12     18.29 o 
  -4  -6   7     1429.51     1400.75     60.80 o 
  -3  -6   7      422.72      468.89     31.03 o 
  -2  -6   7     1791.14     1814.96     60.10 o 
  -1  -6   7      441.91      469.69     25.86 o 
   0  -6   7       64.77       79.09     21.11 o 
   1  -6   7      343.10      342.48     22.42 o 
   2  -6   7        6.15       17.65     11.19 o 
   3  -6   7        8.62        3.89     13.70 o 
   4  -6   7       33.44        8.78     24.44 o 
   5  -6   7      171.89      140.00     24.44 o 
   6  -6   7       26.46      -27.78     41.11 o 
   7  -6   7       81.74       84.08      9.45 o 
   8  -6   7        3.70      -18.89     45.56 o 
  10  -6   7        0.09      -57.78     57.78 o 
 -11  -5   7        1.49     -103.33    103.33 o 
 -10  -5   7        9.83       91.11     80.00 o 
  -9  -5   7       61.18      -13.33     34.44 o 
  -8  -5   7       65.53       96.67     25.56 o 
  -7  -5   7      307.19      332.30     36.83 o 
  -6  -5   7       93.97       96.59     27.78 o 
  -5  -5   7       36.96       43.17     19.93 o 
  -4  -5   7      264.51      270.00     29.44 o 
  -3  -5   7       21.37       32.96     22.22 o 
  -2  -5   7      276.85      269.50     22.78 o 
  -1  -5   7       74.69       85.33     15.41 o 
   0  -5   7      712.39      777.15     33.35 o 
   1  -5   7       14.15        7.22     14.08 o 
   2  -5   7        4.61       10.85     13.08 o 
   3  -5   7       60.46       50.18     21.67 o 
   4  -5   7      303.95      324.62     24.00 o 
   5  -5   7      774.66      763.34     38.89 o 
   6  -5   7      205.97      230.60     12.18 o 
   7  -5   7       11.72        2.22     33.33 o 
   8  -5   7       31.23       32.22     38.89 o 
  10  -5   7       89.21       22.22     94.44 o 
 -11  -4   7        3.03      183.33     96.67 o 
 -10  -4   7        6.56       -5.56     36.67 o 
  -9  -4   7        0.09        6.67     30.00 o 
  -8  -4   7       24.96       44.44     26.67 o 
  -7  -4   7      167.24      195.13     22.38 o 
  -6  -4   7      853.16      782.37     48.89 o 
  -5  -4   7      420.41      428.43     30.06 o 
  -4  -4   7      129.58      153.34     43.89 o 
  -3  -4   7     2323.14     2269.30     69.14 o 
  -2  -4   7      417.50      513.96     25.10 o 
  -1  -4   7      388.36      356.85     20.38 o 
   0  -4   7     1829.60     1972.80     55.05 o 
   1  -4   7      369.28      322.70     20.81 o 
   2  -4   7     1421.42     1438.71     45.84 o 
   3  -4   7     2006.47     2169.07     69.71 o 
   4  -4   7      693.36      680.00     35.56 o 
   5  -4   7       16.49       15.03     11.11 o 
   6  -4   7       17.53       17.78     21.11 o 
   7  -4   7       46.64        4.44     34.44 o 
   8  -4   7      205.80      176.67     45.56 o 
   9  -4   7       46.30       16.67     43.33 o 
  10  -4   7       55.65       44.44     56.67 o 
  11  -4   7        8.32      -90.00     90.00 o 
 -11  -3   7       27.34       12.22     27.78 o 
 -10  -3   7        2.18       11.11     63.33 o 
  -9  -3   7        0.82       73.33     53.33 o 
  -8  -3   7      806.38      850.90     95.56 o 
  -7  -3   7      114.27      115.77     19.85 o 
  -6  -3   7      581.52      531.73     28.16 o 
  -5  -3   7        4.67       -5.87     13.57 o 
  -4  -3   7       23.87       16.33     15.00 o 
  -3  -3   7       35.94       35.52     12.01 o 
  -2  -3   7     1778.03     1688.24     49.50 o 
  -1  -3   7        0.05        7.96     12.22 o 
   0  -3   7      219.68      177.78     16.09 o 
   1  -3   7     2054.90     2028.02     57.34 o 
   2  -3   7      938.59      841.55     32.03 o 
   3  -3   7      695.84      713.80     42.22 o 
   4  -3   7     2023.80     2081.12     80.00 o 
   5  -3   7     1203.66     1324.45     56.67 o 
   6  -3   7       38.83       11.11     20.00 o 
   7  -3   7      220.43      214.45     32.22 o 
   8  -3   7       65.71       81.11     38.89 o 
   9  -3   7       84.40      145.56     43.33 o 
  10  -3   7        6.91      -90.00     90.00 o 
  11  -3   7        0.05       17.78     68.89 o 
 -11  -2   7        4.91       14.44     30.00 o 
 -10  -2   7       22.36       20.00     54.44 o 
  -9  -2   7        0.52        7.78     25.56 o 
  -8  -2   7       35.75       47.22     15.71 o 
  -7  -2   7      472.16      499.29     57.22 o 
  -6  -2   7       88.87       90.78     11.92 o 
  -5  -2   7       87.48       57.30     10.43 o 
  -4  -2   7      323.66      325.96     15.62 o 
  -3  -2   7     1629.84     1779.08     42.96 o 
  -2  -2   7       88.59       84.96     12.22 o 
  -1  -2   7      849.57      864.84     23.56 o 
   0  -2   7      610.60      614.40     19.44 o 
   1  -2   7     2086.39     2002.21     45.84 o 
   2  -2   7      223.29      224.38     10.83 o 
   3  -2   7      924.99      916.67     37.78 o 
   4  -2   7      181.45      183.33     21.11 o 
   5  -2   7      369.78      333.33     27.78 o 
   6  -2   7      106.38      116.67     25.56 o 
   7  -2   7        1.18      -20.00     34.44 o 
   8  -2   7       19.36       48.89     37.78 o 
   9  -2   7        9.42      -12.22     41.11 o 
  10  -2   7       23.58      282.22    111.11 o 
 -11  -1   7      123.02       67.78     36.67 o 
 -10  -1   7        3.49      -13.00     23.22 o 
  -9  -1   7      520.78      531.14     36.15 o 
  -8  -1   7      133.61      121.11     23.33 o 
  -7  -1   7      237.50      215.21     42.78 o 
  -6  -1   7      222.33      242.82     15.62 o 
  -5  -1   7      488.41      489.12     19.71 o 
  -4  -1   7      157.74      195.55     12.28 o 
  -3  -1   7      204.70      198.47     11.09 o 
  -2  -1   7     1367.85     1413.92     48.33 o 
  -1  -1   7       94.49       93.89      6.29 o 
   0  -1   7     5323.87     5093.28    110.00 o 
   1  -1   7      751.41      783.05     17.66 o 
   2  -1   7     3294.80     3315.57     92.22 o 
   3  -1   7      427.44      415.56     24.44 o 
   4  -1   7      780.34      705.56     36.67 o 
   5  -1   7       17.31       17.62     20.00 o 
   6  -1   7      641.22      614.46     35.35 o 
   7  -1   7       73.41       28.65     33.33 o 
   8  -1   7      141.41      110.86     25.09 o 
   9  -1   7      199.65      173.33     58.89 o 
  10  -1   7       55.47       67.78     53.33 o 
  11  -1   7      156.38      125.56     98.89 o 
 -12   0   7       16.75       23.33     54.44 o 
 -11   0   7      192.10      207.78     71.11 o 
 -10   0   7        5.51       -2.53     19.59 o 
  -9   0   7       35.13       12.22     20.00 o 
  -8   0   7        0.78       -0.02     16.15 o 
  -7   0   7       34.00       28.89     11.71 o 
  -6   0   7      332.76      361.75     35.00 o 
  -5   0   7      553.27      574.16     28.89 o 
  -4   0   7       38.25       29.27      7.07 o 
  -3   0   7      698.84      667.51     31.11 o 
  -2   0   7      326.28      306.52     12.22 o 
  -1   0   7      302.10      292.87     12.22 o 
   0   0   7     2728.28     2813.92     53.43 o 
   1   0   7      680.36      680.00     20.00 o 
   2   0   7      216.75      202.22     11.11 o 
   3   0   7        1.38       -4.57      5.19 o 
   4   0   7      294.57      300.18     14.25 o 
   5   0   7      844.49      962.62    123.33 o 
   6   0   7       17.79       39.72     22.60 o 
   7   0   7      103.38      119.21     26.24 o 
   8   0   7        1.66       -4.44     34.44 o 
   9   0   7       10.07       11.11     48.89 o 
  10   0   7        3.12      -21.11     57.78 o 
 -12   1   7        0.38      -13.33     77.78 o 
 -11   1   7       18.27        1.11     56.67 o 
 -10   1   7      116.35      130.00     31.11 o 
  -9   1   7      277.50      274.05     39.44 o 
  -8   1   7      103.09      109.02     14.93 o 
  -7   1   7      220.07      221.00     27.22 o 
  -6   1   7      474.36      463.33     17.56 o 
  -5   1   7      321.17      369.56     14.08 o 
  -4   1   7     4223.76     4469.05     95.57 o 
  -3   1   7      133.80      143.41      7.07 o 
  -2   1   7        0.86        6.36      4.27 o 
  -1   1   7       46.42       65.56      6.67 o 
   0   1   7      274.91      292.22     12.22 o 
   1   1   7      306.56      298.36     33.33 o 
   2   1   7      655.71      676.49     29.27 o 
   3   1   7      424.11      514.33     25.89 o 
   4   1   7      546.14      576.06     34.12 o 
   5   1   7       67.33       47.78     21.11 o 
   6   1   7       32.20       60.00     41.11 o 
   7   1   7      246.51      263.77     18.89 o 
   8   1   7       76.27       33.33     58.89 o 
   9   1   7       43.17      -68.89     68.89 o 
  10   1   7       17.28      -51.11     67.78 o 
 -12   2   7       16.96       -5.56     63.33 o 
 -11   2   7        7.71       46.67     53.33 o 
 -10   2   7       48.31       43.36     28.78 o 
  -9   2   7       10.74      -19.24     19.24 o 
  -8   2   7       75.76       61.42     13.89 o 
  -7   2   7      114.86      116.75     12.78 o 
  -6   2   7      148.83      152.21     18.33 o 
  -5   2   7      731.99      746.44     23.87 o 
  -4   2   7        1.08        6.73      6.37 o 
  -3   2   7      520.89      645.73     21.79 o 
  -2   2   7       41.48       60.00      7.78 o 
  -1   2   7        0.77        4.44      4.44 o 
   0   2   7       30.37       38.89     14.44 o 
   1   2   7       82.92       96.67     15.56 o 
   2   2   7       17.83        5.56     10.21 o 
   3   2   7      471.79      446.16     26.40 o 
   4   2   7     2488.38     2677.32     93.80 o 
   5   2   7      126.39      117.93     23.17 o 
   6   2   7      403.26      397.75     45.00 o 
   7   2   7        0.60        2.90     28.56 o 
   8   2   7        7.77       36.67     13.33 o 
   9   2   7        1.66      -75.56     75.56 o 
  10   2   7       23.98        0.00     74.44 o 
 -11   3   7       15.73      -16.67     47.78 o 
 -10   3   7      232.84      261.11     41.11 o 
  -9   3   7      297.86      268.29     27.03 o 
  -8   3   7       37.60       44.19     12.28 o 
  -7   3   7      120.52      107.40     11.71 o 
  -6   3   7      450.84      474.06     17.05 o 
  -5   3   7      187.60      199.65      8.35 o 
  -4   3   7     1800.93     1721.12     81.11 o 
  -3   3   7      843.57      887.78     48.89 o 
  -2   3   7     2570.18     2526.68     53.33 o 
  -1   3   7      617.35      742.23     25.56 o 
   0   3   7        0.03       15.42      9.33 o 
   1   3   7     1095.44     1056.40     39.67 o 
   2   3   7      594.99      628.89     44.44 o 
   3   3   7      514.85      513.92     33.35 o 
   4   3   7        0.57      -25.56     27.78 o 
   5   3   7      333.74      378.04     30.37 o 
   6   3   7      102.51      114.98     56.67 o 
   7   3   7       24.37        2.96     34.42 o 
   8   3   7        3.15       85.56     71.11 o 
   9   3   7        9.93      -44.44     44.44 o 
  10   3   7        8.74      -16.67     74.44 o 
 -10   4   7       94.85      105.76     19.93 o 
  -9   4   7        2.12        9.44     17.28 o 
  -8   4   7        8.64       17.33     11.71 o 
  -7   4   7       89.69       66.72     21.11 o 
  -6   4   7       22.54       22.58      5.13 o 
  -5   4   7      269.87      264.45     27.78 o 
  -4   4   7       26.46       10.00     17.78 o 
  -3   4   7      525.92      514.45     35.56 o 
  -2   4   7        0.04       -2.22      4.44 o 
  -1   4   7      106.55       91.23      9.43 o 
   0   4   7       64.43       86.38     10.67 o 
   1   4   7       11.11       21.11     13.36 o 
   2   4   7       70.31       74.16     13.77 o 
   3   4   7      419.08      412.88     27.36 o 
   4   4   7       34.58       39.10     17.86 o 
   5   4   7      273.06      261.19     46.11 o 
   6   4   7        0.11       18.92     25.10 o 
   7   4   7       17.69       27.61     30.96 o 
   8   4   7        1.67      -18.89     43.33 o 
   9   4   7        7.27      -60.00     60.00 o 
 -10   5   7        0.16      -16.89     17.05 o 
  -9   5   7       54.10       62.36     22.22 o 
  -8   5   7        1.63       -2.94     10.26 o 
  -7   5   7       65.72       47.03     28.89 o 
  -6   5   7      385.45      341.11     33.33 o 
  -5   5   7      157.05      156.67     22.22 o 
  -4   5   7        0.02        4.44     18.89 o 
  -2   5   7      563.82      572.20     20.38 o 
  -1   5   7        0.66       -5.56     14.44 o 
   0   5   7     1213.63     1243.91     46.36 o 
   1   5   7      106.74      107.17     15.19 o 
   2   5   7       59.33       53.33     17.56 o 
   3   5   7      123.31      140.75     22.69 o 
   4   5   7     1147.15     1321.88     65.57 o 
   5   5   7      322.23      309.08     34.12 o 
   6   5   7      114.08      128.52     38.60 o 
   7   5   7        4.23      168.89     81.11 o 
   8   5   7        2.46      -20.00     50.00 o 
   9   5   7       57.35       52.22     81.11 o 
 -11   6   7      113.97       97.78     34.44 o 
 -10   6   7        2.79      -30.00     33.33 o 
  -9   6   7        9.54       12.65     12.28 o 
  -8   6   7       13.84       41.11     31.11 o 
  -7   6   7       12.04        0.00     17.78 o 
  -6   6   7        0.22        5.56     16.67 o 
  -5   6   7      120.03      120.00     25.56 o 
  -4   6   7      114.83      133.33     26.67 o 
  -2   6   7     1456.75     1480.57     45.13 o 
  -1   6   7       55.18       52.81     10.21 o 
   0   6   7       33.33       56.31     18.33 o 
   1   6   7       39.68       20.99     13.89 o 
   2   6   7      161.85      170.14     22.38 o 
   3   6   7      260.64      248.58     28.28 o 
   4   6   7      218.14      295.75     32.26 o 
   5   6   7      135.33      123.92     27.47 o 
   6   6   7      179.80      131.11     78.89 o 
   7   6   7        8.99       67.78     71.11 o 
   8   6   7       10.38       -7.78    101.11 o 
 -10   7   7        3.74       17.78     43.33 o 
  -9   7   7        0.05      -25.56     25.56 o 
  -8   7   7       46.02       74.44     33.33 o 
  -7   7   7        9.48        4.44     18.89 o 
  -6   7   7        0.00        4.44     18.89 o 
  -5   7   7      121.32       86.67     24.44 o 
  -3   7   7       41.73       32.22      6.67 o 
  -2   7   7       71.31       55.09     10.58 o 
  -1   7   7      337.96      350.74     32.22 o 
   0   7   7      347.17      296.24     23.72 o 
   1   7   7       55.35       57.02     15.98 o 
   2   7   7        0.23       -9.26     23.41 o 
   3   7   7        4.06       -9.35     26.57 o 
   4   7   7       17.72      120.00     52.22 o 
   5   7   7       20.68      -36.67     40.00 o 
   6   7   7       66.35       48.89     54.44 o 
   7   7   7       21.91       -6.67     81.11 o 
   8   7   7        5.74      -38.89     68.89 o 
 -10   8   7        0.36       -8.89     46.67 o 
  -9   8   7       89.93      126.67     36.67 o 
  -8   8   7       63.84       20.00     35.56 o 
  -7   8   7        5.15      -16.67     28.89 o 
  -6   8   7      398.31      426.67     47.78 o 
  -5   8   7        5.41        2.22     21.11 o 
  -3   8   7      255.41      219.05     16.67 o 
  -2   8   7      281.67      242.68     19.24 o 
  -1   8   7       99.90      122.01     19.59 o 
   0   8   7      150.91      143.92     21.04 o 
   1   8   7      203.93      142.22     38.89 o 
   2   8   7       51.50       66.18     22.13 o 
   3   8   7       10.43       10.57     26.67 o 
   4   8   7       76.14       63.33     52.22 o 
   5   8   7       21.61      -15.56     45.56 o 
   6   8   7       14.73       57.78     50.00 o 
   7   8   7       24.97       78.89     66.67 o 
  -9   9   7       69.27       70.00     46.67 o 
  -8   9   7       18.88       24.44     40.00 o 
  -7   9   7       49.66       67.78     36.67 o 
  -6   9   7      151.81      190.00     46.67 o 
  -5   9   7        0.01      -24.44     24.44 o 
  -3   9   7      243.94      248.89     21.11 o 
  -2   9   7      169.61      147.78     23.33 o 
  -1   9   7        0.79       -1.11     31.11 o 
   0   9   7      257.30      193.33     35.56 o 
   1   9   7       16.35       48.89     41.11 o 
   2   9   7      168.64      214.45     47.78 o 
   3   9   7       50.94       65.56     57.78 o 
   4   9   7       27.38       31.11     57.78 o 
   5   9   7       10.51       78.89     58.89 o 
   6   9   7        5.55       93.33     87.78 o 
  -8  10   7       10.18       -4.44     47.78 o 
  -7  10   7       50.44       -2.22     40.00 o 
  -6  10   7       80.49       71.11     33.33 o 
  -3  10   7       53.84       37.78     17.78 o 
  -2  10   7        2.93       14.73     22.22 o 
  -1  10   7       40.62       36.28     22.78 o 
   0  10   7        2.73        8.93     21.09 o 
   1  10   7        6.44      -18.89     36.67 o 
   2  10   7        7.37       -4.44     57.78 o 
   3  10   7        0.87        0.00     57.78 o 
   5  10   7        0.87       47.78     95.56 o 
  -7  11   7       28.98      -34.44     36.67 o 
  -6  11   7        1.10       34.44     48.89 o 
  -2  11   7       45.37       28.89     20.00 o 
  -1  11   7       19.26       45.56     38.89 o 
   0  11   7      111.76       82.22     37.78 o 
   1  11   7       31.31       56.67     51.11 o 
   2  11   7       19.36      -52.22     52.22 o 
   3  11   7        4.81       78.89     86.67 o 
   1  12   7       17.76       -8.89     58.89 o 
  -1 -14   8       23.11      -65.56     77.78 o 
   0 -14   8        0.23       14.44     43.33 o 
   2 -14   8        3.31       11.11     70.00 o 
  -4 -13   8      102.24      200.00     85.56 o 
  -3 -13   8      144.61       34.44     77.78 o 
  -2 -13   8        7.69      -64.44     64.44 o 
  -1 -13   8       41.57       98.89     62.22 o 
   0 -13   8       25.27      -18.89     71.11 o 
   1 -13   8        7.27       84.44     68.89 o 
   2 -13   8        2.19       26.67     48.89 o 
   3 -13   8        8.86        1.11     56.67 o 
   4 -13   8       22.44       16.67     45.56 o 
  -5 -12   8       23.09      -73.33     83.33 o 
  -4 -12   8        0.01       33.33     53.33 o 
  -3 -12   8       19.55       48.89     44.44 o 
  -2 -12   8       20.76       34.44     53.33 o 
  -1 -12   8       76.71       36.67     52.22 o 
   0 -12   8      122.44       54.44     47.78 o 
   1 -12   8        6.17       14.44     36.67 o 
   2 -12   8      185.79      133.33     42.22 o 
   3 -12   8       36.53       34.44     34.44 o 
   4 -12   8      103.67      105.56     40.00 o 
   5 -12   8        1.08       15.56     52.22 o 
   6 -12   8       16.89       67.78     36.67 o 
  -6 -11   8       84.90      207.78     83.33 o 
  -5 -11   8      176.53      171.11     46.67 o 
  -4 -11   8      382.90      435.56     70.00 o 
  -3 -11   8       30.38       17.78     42.22 o 
  -2 -11   8       68.69      126.90     43.89 o 
  -1 -11   8       87.10      106.73     33.22 o 
   0 -11   8      260.72      288.89     46.67 o 
   1 -11   8      376.14      399.87     38.05 o 
   2 -11   8        1.38      -26.67     37.78 o 
   3 -11   8      525.03      533.34     53.33 o 
   4 -11   8       72.89       81.11     42.22 o 
   5 -11   8      159.99      155.56     37.78 o 
   6 -11   8        0.09      -38.89     47.78 o 
   7 -11   8        1.81       93.33     73.33 o 
   8 -11   8      126.24      107.78     66.67 o 
  -7 -10   8       89.12      163.33     88.89 o 
  -6 -10   8        1.90      -64.44     64.44 o 
  -5 -10   8       20.22      -66.67     66.67 o 
  -4 -10   8      151.54       89.86     39.44 o 
  -3 -10   8      157.87      186.67     42.22 o 
  -2 -10   8       65.13       27.78     43.33 o 
  -1 -10   8        9.39       17.78     25.56 o 
   0 -10   8      114.77      115.24     30.85 o 
   1 -10   8      264.65      274.82     35.59 o 
   2 -10   8       79.86       82.66     25.06 o 
   3 -10   8        0.03       91.96     33.76 o 
   4 -10   8        6.37      -19.05     27.78 o 
   5 -10   8       42.18       15.56     41.11 o 
   6 -10   8       67.85       48.89     36.67 o 
   7 -10   8       15.69       15.56     62.22 o 
   8 -10   8       36.70       38.89     60.00 o 
  -8  -9   8        0.55      121.11     90.00 o 
  -7  -9   8       20.13       42.22     50.00 o 
  -6  -9   8        2.66       45.56     53.33 o 
  -5  -9   8        0.01      193.86     46.34 o 
  -4  -9   8        1.02       11.24     33.89 o 
  -3  -9   8        1.75      -15.16     33.33 o 
  -2  -9   8      433.26      407.25     33.38 o 
  -1  -9   8      170.08      172.91     33.33 o 
   0  -9   8      262.26      229.47     52.78 o 
   1  -9   8       18.55       15.50     39.44 o 
   2  -9   8       23.07        4.50     21.96 o 
   3  -9   8        0.91        8.33     22.00 o 
   4  -9   8       27.05        1.47     18.35 o 
   5  -9   8        0.26       36.24     30.28 o 
   6  -9   8       17.02      -18.89     48.89 o 
   7  -9   8        2.86       36.67     55.56 o 
   8  -9   8       66.45      100.00     77.78 o 
   9  -9   8        6.21      -23.33     85.56 o 
  -9  -8   8       31.77      228.89    100.00 o 
  -8  -8   8       49.76       10.00     44.44 o 
  -7  -8   8        0.06       20.00     72.22 o 
  -6  -8   8       18.51        9.71     25.45 o 
  -5  -8   8      166.05      118.97     36.82 o 
  -4  -8   8      171.33      207.33     30.16 o 
  -3  -8   8     1250.75     1281.79     62.28 o 
  -2  -8   8      502.32      448.14     34.96 o 
  -1  -8   8     1043.79     1035.09     49.06 o 
   0  -8   8      623.40      638.89     41.20 o 
   1  -8   8      149.92      170.02     26.68 o 
   2  -8   8      160.50      165.26     43.89 o 
   3  -8   8       21.73       14.76     21.33 o 
   4  -8   8       32.58       30.42     36.11 o 
   5  -8   8      222.81      166.53     28.28 o 
   6  -8   8      241.34      257.78     66.67 o 
   7  -8   8      367.31      340.44     79.44 o 
   8  -8   8      110.85       80.85     18.33 o 
   9  -8   8       63.77       51.11     78.89 o 
 -10  -7   8        6.72       71.11     50.00 o 
  -9  -7   8      150.43      223.33     90.00 o 
  -8  -7   8       32.51      148.89     75.56 o 
  -7  -7   8       58.67      127.78     60.00 o 
  -6  -7   8       61.39       14.09     36.11 o 
  -5  -7   8      144.44      131.58     58.89 o 
  -4  -7   8       10.85      -17.47     17.47 o 
  -3  -7   8      726.24      746.69     41.44 o 
  -2  -7   8      458.39      495.38     30.70 o 
  -1  -7   8     1039.35     1132.11     48.20 o 
   0  -7   8       57.11       54.05     13.36 o 
   1  -7   8      167.55      173.15     19.71 o 
   2  -7   8       89.74       85.01     43.89 o 
   3  -7   8      325.50      336.44     27.20 o 
   4  -7   8      167.37      155.82     61.11 o 
   5  -7   8      162.84      177.72     23.21 o 
   6  -7   8       90.76       84.44     61.11 o 
   7  -7   8        0.81      -10.02     34.44 o 
   9  -7   8        2.00      -30.00     41.11 o 
  10  -7   8        0.85      -66.67     66.67 o 
 -10  -6   8        0.05      -38.89     62.22 o 
  -9  -6   8       53.99      176.67     62.22 o 
  -8  -6   8        8.23      -56.61     69.44 o 
  -7  -6   8       84.25       97.84     28.03 o 
  -6  -6   8        5.57      -10.12     27.76 o 
  -5  -6   8       43.88       72.08     25.10 o 
  -4  -6   8       71.46       68.45     20.52 o 
  -3  -6   8        0.38       17.28     13.88 o 
  -2  -6   8      541.53      536.51     28.78 o 
  -1  -6   8      347.58      325.74     25.93 o 
   0  -6   8      989.64     1014.84     39.98 o 
   1  -6   8      103.05       86.05     15.75 o 
   2  -6   8      555.50      572.85     65.00 o 
   3  -6   8        0.02       13.33     22.22 o 
   4  -6   8      562.38      521.76     35.56 o 
   5  -6   8      139.96      112.22     20.00 o 
   6  -6   8      185.71      199.74     13.81 o 
   7  -6   8        1.05       -1.26     16.11 o 
   8  -6   8        3.87       17.78     40.00 o 
  10  -6   8        0.52       47.78     88.89 o 
 -10  -5   8       24.49       68.89     56.67 o 
  -9  -5   8        8.63       22.22     30.00 o 
  -8  -5   8        6.25       40.00     25.56 o 
  -7  -5   8       12.21       18.89     28.28 o 
  -6  -5   8      185.31      221.87     45.00 o 
  -5  -5   8      654.32      694.44     40.18 o 
  -4  -5   8      368.87      346.50     24.81 o 
  -3  -5   8      521.31      563.79     29.86 o 
  -2  -5   8      268.43      261.33     50.56 o 
  -1  -5   8      185.52      163.10     18.07 o 
   0  -5   8      105.57      116.71     16.50 o 
   1  -5   8      114.73      133.17     19.24 o 
   2  -5   8       14.48       28.89     15.71 o 
   3  -5   8     1793.27     1785.74     75.00 o 
   4  -5   8      167.13      174.97     25.14 o 
   5  -5   8      184.54      201.11     27.78 o 
   6  -5   8      136.18      137.78     27.78 o 
   7  -5   8      149.59      120.00     28.89 o 
   8  -5   8       10.82        8.89     58.89 o 
   9  -5   8       72.25       88.89     51.11 o 
  10  -5   8       14.31      -14.44     66.67 o 
 -11  -4   8        1.24       92.22     71.11 o 
 -10  -4   8       19.50       16.67     33.33 o 
  -9  -4   8       34.65       20.00     22.22 o 
  -8  -4   8      155.78      114.69     26.67 o 
  -7  -4   8     1335.70     1400.16     70.56 o 
  -6  -4   8      184.30      187.22     24.36 o 
  -5  -4   8      510.27      524.51     32.78 o 
  -4  -4   8      295.68      316.81     23.72 o 
  -3  -4   8      278.24      254.63     19.24 o 
  -2  -4   8       26.68       35.86     12.11 o 
  -1  -4   8      395.05      325.04     21.17 o 
   0  -4   8      479.08      455.01     22.38 o 
   1  -4   8      226.13      234.42     19.24 o 
   2  -4   8      121.57      152.60     26.67 o 
   3  -4   8      208.23      188.17     19.24 o 
   4  -4   8        4.34        0.00     17.78 o 
   5  -4   8       50.79       58.89     16.67 o 
   6  -4   8       52.72       14.44     24.44 o 
   8  -4   8        0.40        8.89     52.22 o 
   9  -4   8        2.24       34.44     67.78 o 
  10  -4   8       13.51      -28.89     92.22 o 
 -11  -3   8       37.96      -26.67     81.11 o 
 -10  -3   8        6.10      -19.07     36.22 o 
  -9  -3   8        0.78        2.22     21.11 o 
  -8  -3   8       22.27       12.86     16.00 o 
  -7  -3   8      165.61      140.59     17.66 o 
  -6  -3   8       44.62       59.68     12.74 o 
  -5  -3   8        1.85        7.46     10.92 o 
  -4  -3   8       37.58        9.63      8.19 o 
  -3  -3   8      937.64      924.96     37.95 o 
  -2  -3   8     4831.84     4814.29    124.80 o 
  -1  -3   8      492.60      424.99     23.89 o 
   0  -3   8     2362.67     2437.90     80.00 o 
   1  -3   8      230.81      217.54     18.02 o 
   2  -3   8      642.99      573.30     28.28 o 
   3  -3   8       97.55       87.62      7.19 o 
   4  -3   8       75.50       56.67     22.22 o 
   5  -3   8       47.72       74.44     25.56 o 
   6  -3   8      251.67      222.22     30.00 o 
   8  -3   8       94.35       65.56     38.89 o 
   9  -3   8      203.93      303.33     80.00 o 
  10  -3   8       11.64       20.00     54.44 o 
 -11  -2   8        1.00        1.11     37.78 o 
 -10  -2   8       19.47       43.70     27.22 o 
  -9  -2   8      305.31      262.22     33.33 o 
  -8  -2   8      529.54      528.89     36.67 o 
  -7  -2   8      317.84      313.28     21.33 o 
  -6  -2   8        5.45        7.69     16.67 o 
  -5  -2   8      904.19      922.39     30.38 o 
  -4  -2   8     1485.59     1609.62     43.95 o 
  -3  -2   8      314.93      345.38     19.44 o 
  -2  -2   8      984.25      912.31     24.46 o 
  -1  -2   8       75.51       72.49      9.58 o 
   0  -2   8       25.62       21.48      6.94 o 
   1  -2   8       99.99      135.60      9.25 o 
   2  -2   8     1364.84     1504.05     85.00 o 
   3  -2   8      263.11      196.67     21.11 o 
   4  -2   8      439.17      434.45     26.67 o 
   5  -2   8      238.60      228.89     23.33 o 
   6  -2   8      178.74      182.22     28.89 o 
   7  -2   8      951.66      953.34     61.11 o 
   8  -2   8       51.35       45.56     33.33 o 
   9  -2   8      114.41       -1.11     56.67 o 
  10  -2   8        0.01       25.56     56.67 o 
 -11  -1   8      213.98      210.40     70.00 o 
 -10  -1   8        4.58      -26.67     51.11 o 
  -9  -1   8      344.00      331.43     29.36 o 
  -8  -1   8        3.47       -3.37     17.22 o 
  -7  -1   8      720.22      828.44     43.89 o 
  -6  -1   8      176.30      179.59     17.05 o 
  -5  -1   8     1004.96     1024.19     32.30 o 
  -4  -1   8      174.04      181.52     11.92 o 
  -3  -1   8     1255.62     1269.25     32.24 o 
  -2  -1   8        1.53        0.32      7.57 o 
  -1  -1   8      285.62      349.55     11.79 o 
   0  -1   8      871.12      893.31     21.67 o 
   1  -1   8      311.98      300.26     10.21 o 
   2  -1   8      691.21      697.78     28.89 o 
   3  -1   8      108.60       84.44     15.56 o 
   4  -1   8        0.64      -16.67     17.78 o 
   5  -1   8       55.75       85.56     23.33 o 
   6  -1   8        6.06       -8.89     17.78 o 
   7  -1   8      172.56       84.44     37.78 o 
   8  -1   8       35.17       15.56     35.56 o 
   9  -1   8       38.12       52.22     63.33 o 
  10  -1   8        4.86      -70.00     70.00 o 
 -12   0   8       10.54       90.00     62.22 o 
 -11   0   8       86.80       61.11     32.22 o 
 -10   0   8      200.66       93.50     22.74 o 
  -9   0   8       21.98      -16.67     23.33 o 
  -8   0   8      104.03       94.82     15.98 o 
  -7   0   8       50.90       34.44     14.44 o 
  -6   0   8      308.46      317.99     16.81 o 
  -5   0   8      284.95      287.78     13.36 o 
  -4   0   8       73.19       74.28      7.74 o 
  -3   0   8      387.12      365.94     20.56 o 
  -2   0   8      446.01      451.25     13.73 o 
  -1   0   8     2975.87     2995.57     57.34 o 
   0   0   8      483.88      523.80     13.73 o 
   1   0   8      615.36      604.45     20.00 o 
   2   0   8        1.17       -5.56      5.56 o 
   3   0   8      319.80      343.34     15.56 o 
   4   0   8      744.35      742.57     24.72 o 
   5   0   8     1932.99     2147.06     80.18 o 
   6   0   8       56.42       54.46     21.96 o 
   7   0   8       94.35      -24.44     56.67 o 
   8   0   8       16.77       40.00     54.44 o 
   9   0   8       84.18      108.89     82.22 o 
 -11   1   8       26.06       12.88     21.04 o 
 -10   1   8        8.66      -11.11     30.00 o 
  -9   1   8        5.09       -2.94     13.29 o 
  -8   1   8      214.41      213.25     23.89 o 
  -7   1   8       11.19        5.60      9.01 o 
  -6   1   8      777.53      735.05     22.00 o 
  -5   1   8      990.25     1024.28     26.31 o 
  -4   1   8     4806.41     4806.04     91.76 o 
  -3   1   8        0.45        5.30      5.06 o 
  -2   1   8      263.74      235.30     27.78 o 
  -1   1   8      646.77      635.56     18.89 o 
   0   1   8      248.81      272.22     13.33 o 
   1   1   8      610.38      602.23     20.00 o 
   2   1   8      255.99      272.63     13.57 o 
   3   1   8      553.51      559.51     22.29 o 
   4   1   8       82.90       93.22     19.59 o 
   5   1   8      755.56      800.41     43.60 o 
   6   1   8      770.29      828.27     86.11 o 
   7   1   8      259.60      246.67     32.97 o 
   8   1   8        1.44       57.78     44.44 o 
   9   1   8      237.26      326.67     63.33 o 
  10   1   8       16.20       67.78     91.11 o 
 -11   2   8       43.90       21.11     51.11 o 
 -10   2   8        1.24       28.02     20.82 o 
  -9   2   8      225.74      221.11     35.56 o 
  -8   2   8       25.03       17.10     10.26 o 
  -7   2   8      507.24      510.80     20.81 o 
  -6   2   8        0.71       -8.57      8.57 o 
  -5   2   8       26.19       27.78      5.85 o 
  -4   2   8       29.62       34.55      6.67 o 
  -3   2   8       11.21       12.12      4.27 o 
  -2   2   8      897.21      961.12     24.44 o 
  -1   2   8        0.20        2.22      7.78 o 
   0   2   8      831.50      832.23     24.44 o 
   1   2   8       78.40       61.33     13.29 o 
   2   2   8      138.60      116.67     23.33 o 
   3   2   8     1707.77     1813.50     65.52 o 
   4   2   8       57.23       65.87     19.22 o 
   5   2   8      133.12       83.20     66.67 o 
   6   2   8       90.17       91.33     25.53 o 
   7   2   8        7.02       25.56     35.56 o 
   8   2   8       18.63        4.44     11.11 o 
   9   2   8        0.43       46.67     61.11 o 
  10   2   8        6.49      -27.78    110.00 o 
 -11   3   8       20.22       67.78     46.67 o 
 -10   3   8       14.55       16.67     30.00 o 
  -9   3   8       49.13       46.14     16.82 o 
  -8   3   8       18.47       -9.75     17.22 o 
  -7   3   8        0.68        0.00     10.56 o 
  -6   3   8      413.65      412.94     14.38 o 
  -5   3   8      389.15      424.45     36.67 o 
  -4   3   8       23.75        1.11     16.67 o 
  -3   3   8        8.13       -7.78     15.56 o 
  -2   3   8      259.05      271.11     10.00 o 
  -1   3   8        0.49       14.44      6.67 o 
   0   3   8      366.75      446.67     28.89 o 
   1   3   8      421.58      471.99     24.20 o 
   2   3   8        0.39       12.46     17.22 o 
   3   3   8      346.14      340.77     27.36 o 
   4   3   8       46.86        3.99     33.89 o 
   5   3   8       49.57       57.32     38.33 o 
   6   3   8      390.68      378.61     41.55 o 
   7   3   8       93.12       46.69     36.67 o 
   8   3   8       38.21      -24.44     40.00 o 
   9   3   8        9.99       32.22     57.78 o 
 -10   4   8       30.15       52.22     22.74 o 
  -9   4   8      137.12      135.02     17.66 o 
  -8   4   8       35.96       25.34      9.86 o 
  -7   4   8        0.63       -3.11      8.89 o 
  -6   4   8       12.08      -18.89     18.89 o 
  -5   4   8      395.20      386.67     33.33 o 
  -4   4   8       79.58       53.33     18.89 o 
  -3   4   8       13.51      -13.33     16.67 o 
  -2   4   8       32.15       22.22      4.44 o 
  -1   4   8     1006.44     1074.63     36.90 o 
   0   4   8       78.24       70.12     12.16 o 
   1   4   8     1247.69     1288.70     86.67 o 
   2   4   8       33.13       46.55     18.45 o 
   3   4   8      144.13      137.76     21.33 o 
   4   4   8      191.25      156.85     37.22 o 
   5   4   8      855.21      954.52     56.55 o 
   6   4   8       42.50        5.00     26.71 o 
   7   4   8      192.71      192.22     56.67 o 
   8   4   8        0.10      -75.56     81.11 o 
   9   4   8        3.14       71.11     91.11 o 
 -10   5   8       70.75       47.78     27.78 o 
  -9   5   8       60.29       61.95     17.43 o 
  -8   5   8       89.63       91.91     20.00 o 
  -7   5   8       25.67       25.56     15.56 o 
  -6   5   8        1.76       -4.44     14.44 o 
  -5   5   8      325.28      323.33     33.33 o 
  -4   5   8       29.14       14.44     14.44 o 
  -3   5   8      230.87      235.56     26.67 o 
  -2   5   8      369.57      397.78     15.56 o 
  -1   5   8       48.78       40.19     27.78 o 
   0   5   8      178.08      182.80     17.22 o 
   1   5   8       55.15       48.89     14.68 o 
   2   5   8      732.23      700.55     51.11 o 
   3   5   8       59.89       85.56     25.56 o 
   4   5   8       23.85       16.48     20.54 o 
   5   5   8       73.24       39.26     27.76 o 
   6   5   8        0.04       49.86     42.22 o 
   7   5   8        1.27       38.89     52.22 o 
   8   5   8        0.08      -82.22     86.67 o 
 -10   6   8        6.48      -22.22     34.44 o 
  -9   6   8        0.40      -22.22     33.33 o 
  -8   6   8        5.39       13.33     21.11 o 
  -7   6   8      102.16      123.33     32.22 o 
  -6   6   8       18.54      -13.33     24.44 o 
  -5   6   8       71.65        6.67     25.56 o 
  -4   6   8        3.27        0.00     13.33 o 
  -2   6   8       50.47       58.55      7.86 o 
  -1   6   8      295.81      289.19     21.67 o 
   0   6   8        6.22       -4.44     20.00 o 
   1   6   8      763.21      799.64     47.22 o 
   2   6   8      476.72      518.77     35.73 o 
   3   6   8       73.14       61.50     21.17 o 
   4   6   8      686.11      699.39     48.64 o 
   5   6   8        8.28       28.89     56.67 o 
   6   6   8        3.14      -18.89     46.67 o 
   7   6   8       35.79      100.00     96.67 o 
   8   6   8        2.60      -45.56     75.56 o 
 -10   7   8        1.63       14.44     41.11 o 
  -9   7   8        8.88       46.67     30.00 o 
  -8   7   8      145.78      158.89     35.56 o 
  -7   7   8      204.59      201.11     31.11 o 
  -6   7   8      540.55      498.89     54.44 o 
  -5   7   8       64.67       73.33     25.56 o 
  -4   7   8     1006.09      995.56     67.78 o 
  -2   7   8      257.61      211.92     15.98 o 
  -1   7   8       47.66       24.44     14.44 o 
   0   7   8      168.70      157.06     19.93 o 
   1   7   8     1251.11     1240.77     60.10 o 
   2   7   8       15.82       -4.44     32.22 o 
   3   7   8      140.80      127.78     43.33 o 
   4   7   8        0.05      -36.67     36.67 o 
   5   7   8       68.09       37.78     58.89 o 
   6   7   8       12.65      -44.44     88.89 o 
   7   7   8        3.75       70.00     63.33 o 
  -9   8   8      158.28      278.89     56.67 o 
  -8   8   8       71.77       11.11     41.11 o 
  -7   8   8       77.94      111.11     38.89 o 
  -6   8   8       12.85       -2.22     30.00 o 
  -5   8   8       12.33       53.33     24.44 o 
  -3   8   8       32.17       22.22      5.56 o 
  -2   8   8      164.49      180.32     27.22 o 
  -1   8   8       72.44      104.55     17.78 o 
   0   8   8       33.83       40.25     17.35 o 
   1   8   8        5.18      -13.51     23.33 o 
   2   8   8        1.53       14.44     42.22 o 
   3   8   8        0.47      -13.33     27.78 o 
   4   8   8        1.06       14.44     37.78 o 
   5   8   8       14.13       20.00     65.56 o 
   6   8   8        5.38      -26.67     86.67 o 
  -9   9   8       31.20       21.11     35.56 o 
  -8   9   8        0.48       -6.67     30.00 o 
  -7   9   8       34.43      -23.33     27.78 o 
  -6   9   8        0.02       90.00     38.89 o 
  -5   9   8      112.69      162.22     34.44 o 
  -3   9   8       46.04       44.73     10.56 o 
  -2   9   8       14.27       26.03     13.60 o 
  -1   9   8        2.01       27.78     26.67 o 
   0   9   8       18.19       -6.67     26.67 o 
   1   9   8       85.82      130.25     31.40 o 
   2   9   8      156.09      163.33     50.00 o 
   3   9   8        6.58       55.56     60.00 o 
   4   9   8        4.40      -36.67     36.67 o 
   5   9   8        4.38       -3.33     73.33 o 
  -8  10   8        1.32       40.00     40.00 o 
  -7  10   8        0.36      -31.11     47.78 o 
  -6  10   8        0.18      -18.89     31.11 o 
  -5  10   8       17.09      -36.67     40.00 o 
  -3  10   8      238.42      280.00     23.33 o 
  -2  10   8      230.88      248.19     22.38 o 
  -1  10   8       57.46       26.67     28.89 o 
   0  10   8       74.73       82.22     34.44 o 
   1  10   8       11.45        4.44     33.33 o 
   2  10   8        1.24      -47.78     50.00 o 
   3  10   8       56.67        9.90     36.76 o 
   4  10   8        9.99      -48.89     48.89 o 
  -5  11   8      153.15      208.89     50.00 o 
  -1  11   8      188.39       96.67     32.22 o 
   0  11   8        0.01        8.89     45.56 o 
   1  11   8       18.47      -51.11     51.11 o 
   2  11   8        7.99      134.45     78.89 o 
   3  11   8        1.14      -65.56     68.89 o 
  -1 -14   9       97.86      125.56     58.89 o 
   0 -14   9      129.74      120.00     51.11 o 
   1 -14   9        0.01       14.44     46.67 o 
   2 -14   9        0.01      -47.78     71.11 o 
   3 -14   9       11.86       63.33     55.56 o 
  -4 -13   9       74.62       40.00     82.22 o 
  -3 -13   9        6.84      -18.89     74.44 o 
  -2 -13   9       18.34      -47.78     66.67 o 
  -1 -13   9        3.15        5.56     40.00 o 
   0 -13   9       17.50       52.22     53.33 o 
   1 -13   9       94.82      184.45     68.89 o 
   2 -13   9        2.59      -12.22     43.33 o 
   3 -13   9       22.80      -26.67     61.11 o 
   5 -13   9        6.82      -12.22     57.78 o 
  -5 -12   9       16.84       76.67    107.78 o 
  -4 -12   9       62.97       96.67     62.22 o 
  -3 -12   9        9.12       56.67     45.56 o 
  -2 -12   9      158.22      133.33     64.44 o 
  -1 -12   9        4.79      -52.22     52.22 o 
   0 -12   9      283.10      322.22     61.11 o 
   1 -12   9       11.46       48.89     32.22 o 
   2 -12   9      455.35      587.78     75.56 o 
   3 -12   9        9.40        0.00     52.22 o 
   4 -12   9      135.23      161.11     57.78 o 
   5 -12   9        0.80      -35.56     43.33 o 
   6 -12   9       58.89       22.22     44.44 o 
  -6 -11   9       83.96       74.44     58.89 o 
  -5 -11   9       26.97       88.89     72.22 o 
  -4 -11   9       45.21      111.11     54.44 o 
  -3 -11   9       14.84       25.56     45.56 o 
  -2 -11   9        6.37       17.78     56.67 o 
  -1 -11   9       25.61      -38.89     53.33 o 
   0 -11   9       47.00       47.78     37.78 o 
   1 -11   9      162.01      216.67     61.11 o 
   2 -11   9       87.77       78.89     48.89 o 
   3 -11   9       14.32        8.89     44.44 o 
   4 -11   9       13.19      -27.78     27.78 o 
   5 -11   9       22.75      -14.44     50.00 o 
   6 -11   9        0.02      -44.44     44.44 o 
   7 -11   9        0.14        0.00     75.56 o 
  -7 -10   9       10.94      -44.44     84.44 o 
  -6 -10   9       19.73       87.78     70.00 o 
  -5 -10   9       65.06      143.33     58.89 o 
  -4 -10   9       63.39      -13.33     33.33 o 
  -3 -10   9        2.53      -24.31     38.47 o 
  -2 -10   9        7.98       -0.22     25.89 o 
  -1 -10   9       36.31       11.72     18.95 o 
   0 -10   9       72.08       49.37     28.28 o 
   1 -10   9      419.83      439.66     36.57 o 
   2 -10   9      252.11      312.22     42.22 o 
   3 -10   9      409.67      385.56     52.22 o 
   4 -10   9        2.93       13.33     35.56 o 
   5 -10   9      139.48      134.97     29.71 o 
   6 -10   9        0.09      -35.56     35.56 o 
   7 -10   9       17.93      -66.67     66.67 o 
   8 -10   9      122.58      150.00     81.11 o 
  -8  -9   9        6.59       66.67     83.33 o 
  -7  -9   9       95.15      -33.33     76.67 o 
  -6  -9   9        0.48       41.11     70.00 o 
  -5  -9   9      294.67      271.63     58.33 o 
  -4  -9   9       54.31       38.86     26.31 o 
  -3  -9   9       48.19       57.64     31.47 o 
  -2  -9   9      149.10      116.67     42.22 o 
  -1  -9   9      351.91      353.46     33.33 o 
   0  -9   9     3914.82     4005.93    135.92 o 
   1  -9   9     1267.95     1356.51    163.89 o 
   2  -9   9      674.30      715.07     44.76 o 
   3  -9   9      867.67      943.22     52.01 o 
   4  -9   9        2.80       35.31     27.76 o 
   5  -9   9      101.49       83.76     30.01 o 
   6  -9   9        2.37       20.00     57.78 o 
   7  -9   9       97.02       75.56     60.00 o 
   8  -9   9       10.45       37.78     80.00 o 
   9  -9   9       81.58      138.89     60.00 o 
  -9  -8   9       19.48      112.22    110.00 o 
  -8  -8   9       93.84       56.67     74.44 o 
  -7  -8   9       49.87       23.33     55.56 o 
  -6  -8   9        2.40        6.67     27.74 o 
  -5  -8   9       35.67       35.80     26.90 o 
  -4  -8   9        0.29      -21.54     21.54 o 
  -3  -8   9      193.53      208.10     27.78 o 
  -2  -8   9      133.98      149.00     23.17 o 
  -1  -8   9       32.76       11.91     23.95 o 
   0  -8   9      243.20      229.44     56.11 o 
   1  -8   9       91.83       74.67     23.41 o 
   2  -8   9      265.67      230.25     71.67 o 
   3  -8   9      180.07      201.03     23.41 o 
   4  -8   9      442.82      456.50     39.67 o 
   5  -8   9       36.28       24.42     95.56 o 
   6  -8   9       28.00      -12.22     23.33 o 
   7  -8   9       12.66       19.15     11.56 o 
   8  -8   9        0.59       63.33     68.89 o 
   9  -8   9        3.51      -32.22     56.67 o 
 -10  -7   9       69.28      215.56    113.33 o 
  -9  -7   9       84.56       28.89     80.00 o 
  -8  -7   9        6.04       17.78     37.78 o 
  -7  -7   9        2.57      -25.93     25.93 o 
  -6  -7   9        0.07       -5.83     35.00 o 
  -5  -7   9       46.39       28.14     37.78 o 
  -4  -7   9       14.10       13.29     19.22 o 
  -3  -7   9      169.30      192.10     60.56 o 
  -2  -7   9      103.58       99.27     18.02 o 
  -1  -7   9      455.62      505.10     30.56 o 
   0  -7   9       16.64       29.11     15.75 o 
   1  -7   9       29.08       17.18     20.25 o 
   2  -7   9      241.51      239.30     28.33 o 
   3  -7   9      257.34      250.69     30.56 o 
   4  -7   9      435.51      424.96     66.11 o 
   5  -7   9        0.07       -5.73     21.67 o 
   6  -7   9      141.94      133.33     36.67 o 
   7  -7   9        7.43       -5.67     31.67 o 
   8  -7   9      161.22      144.45     38.89 o 
   9  -7   9        5.43      -82.22     82.22 o 
  10  -7   9        6.75       48.89     70.00 o 
 -10  -6   9       21.79      -46.67     78.89 o 
  -9  -6   9      120.89      157.78     83.33 o 
  -8  -6   9        2.18       13.33     27.78 o 
  -7  -6   9        7.86       44.44     43.33 o 
  -6  -6   9      407.43      386.58     40.83 o 
  -5  -6   9      512.12      552.24     39.53 o 
  -4  -6   9     1383.57     1329.31     54.14 o 
  -3  -6   9      566.20      584.51     37.31 o 
  -2  -6   9      789.93      740.64     40.56 o 
  -1  -6   9        9.80       12.62     18.89 o 
   0  -6   9      862.14      833.78     39.98 o 
   1  -6   9       27.91       40.56     12.57 o 
   2  -6   9       76.04       71.76     23.89 o 
   3  -6   9       38.89       60.74     22.38 o 
   4  -6   9       79.45       62.90     23.72 o 
   5  -6   9       28.27       34.44     18.89 o 
   6  -6   9      120.67      119.80     14.44 o 
   7  -6   9       77.44       82.22     47.78 o 
   8  -6   9        1.09       98.89     62.22 o 
   9  -6   9      103.54       58.89     53.33 o 
  10  -6   9        0.06       50.00     57.78 o 
 -10  -5   9       12.73       16.67     86.67 o 
  -9  -5   9       18.87       62.22     38.89 o 
  -8  -5   9        3.72       13.11     18.49 o 
  -7  -5   9       83.44       70.43     18.30 o 
  -6  -5   9      204.85      202.70     34.01 o 
  -5  -5   9       49.21       20.49     31.11 o 
  -4  -5   9       22.41       55.74     21.60 o 
  -3  -5   9     1065.30     1016.97     44.00 o 
  -2  -5   9      111.74      114.28     32.78 o 
  -1  -5   9       22.43       25.81     15.19 o 
   0  -5   9      544.09      508.30     26.68 o 
   1  -5   9      179.68      202.57     33.33 o 
   2  -5   9       75.63       68.10     16.44 o 
   3  -5   9       20.80       17.35     43.89 o 
   4  -5   9       95.84       78.59     17.86 o 
   5  -5   9       26.50       26.67     21.11 o 
   6  -5   9        0.72       11.11     40.00 o 
   7  -5   9       23.37       11.11     32.22 o 
   8  -5   9        0.10       34.44     66.67 o 
   9  -5   9       30.35      -27.78     84.44 o 
  10  -5   9       16.68      -76.67     87.78 o 
 -11  -4   9        0.45       -8.89     85.56 o 
 -10  -4   9       33.63      145.56     77.78 o 
  -9  -4   9       18.63       30.00     23.33 o 
  -8  -4   9        5.98       27.78     22.22 o 
  -7  -4   9      304.39      266.71     22.38 o 
  -6  -4   9        1.77       -1.27     37.78 o 
  -5  -4   9       44.28       53.78     15.41 o 
  -4  -4   9      417.01      450.03     31.03 o 
  -3  -4   9     1536.61     1428.59     50.26 o 
  -2  -4   9       65.78       56.08     15.65 o 
  -1  -4   9       16.85       24.55     12.52 o 
   0  -4   9      640.19      696.84     33.22 o 
   1  -4   9       89.60      102.57     14.52 o 
   2  -4   9      610.99      732.87     34.80 o 
   3  -4   9      954.09      969.69     41.24 o 
   4  -4   9      102.47      110.61      8.84 o 
   5  -4   9      397.16      385.56     32.22 o 
   6  -4   9       12.28       36.67     26.67 o 
   7  -4   9        0.58       -7.78     34.44 o 
   9  -4   9       12.52       -7.78     58.89 o 
  10  -4   9      186.89      104.44     57.78 o 
 -11  -3   9       58.59       54.44     57.78 o 
 -10  -3   9        3.41      -51.11     51.11 o 
  -9  -3   9       12.25      -17.78     27.78 o 
  -8  -3   9      589.93      568.89     42.22 o 
  -7  -3   9      582.62      651.20     32.06 o 
  -6  -3   9      781.95      777.91     35.23 o 
  -5  -3   9       61.78       55.19     12.28 o 
  -4  -3   9     1010.97     1051.05     51.11 o 
  -3  -3   9     1682.27     1842.52     78.89 o 
  -2  -3   9     3345.29     3265.85     75.21 o 
  -1  -3   9        0.46       -2.35     13.89 o 
   0  -3   9     5742.97     5977.67    235.00 o 
   1  -3   9     3290.89     3339.68     73.36 o 
   2  -3   9     3417.10     3321.79     93.33 o 
   3  -3   9      115.21      146.56     20.00 o 
   4  -3   9        1.51       -8.89     18.89 o 
   5  -3   9      563.45      553.34     41.11 o 
   6  -3   9       13.59        5.56     20.00 o 
   7  -3   9      211.93      234.45     33.33 o 
   8  -3   9       70.19       46.67     51.11 o 
   9  -3   9      281.42      300.00     68.89 o 
  10  -3   9      129.65       56.67     56.67 o 
 -11  -2   9       11.77       40.00     71.11 o 
 -10  -2   9        4.27       22.22     35.56 o 
  -9  -2   9        4.02       31.11     23.33 o 
  -8  -2   9       75.88       68.24     18.67 o 
  -7  -2   9      533.28      531.47     55.56 o 
  -6  -2   9      632.37      604.90     44.44 o 
  -5  -2   9      144.32      135.27     13.81 o 
  -4  -2   9       75.31      114.89     11.92 o 
  -3  -2   9      894.70      901.12     26.09 o 
  -2  -2   9       67.86       69.78      8.94 o 
  -1  -2   9      338.99      293.35     13.70 o 
   0  -2   9      752.44      821.25     23.21 o 
   1  -2   9      582.49      604.74     19.29 o 
   2  -2   9      534.88      540.20     16.81 o 
   3  -2   9      468.93      501.11     28.89 o 
   4  -2   9      328.24      390.00     27.78 o 
   5  -2   9      164.93      148.89     27.78 o 
   6  -2   9       15.24        0.00     20.00 o 
   7  -2   9      186.81       73.33     32.22 o 
   8  -2   9        1.66       82.22     47.78 o 
   9  -2   9       36.74       62.22     53.33 o 
  10  -2   9        2.20        0.00     91.11 o 
 -11  -1   9        4.66      -13.33     42.22 o 
 -10  -1   9        9.91      -15.56     24.44 o 
  -9  -1   9       57.99       78.81     26.67 o 
  -8  -1   9        2.38        9.15     12.18 o 
  -7  -1   9       18.83       20.31     15.19 o 
  -6  -1   9        0.12        7.78     15.56 o 
  -5  -1   9      719.15      782.14     26.90 o 
  -4  -1   9      789.70      776.19     36.11 o 
  -3  -1   9      158.94      189.33     12.11 o 
  -2  -1   9     1148.57     1076.18     25.14 o 
  -1  -1   9     4025.74     4081.76     75.43 o 
   0  -1   9     1529.42     1586.20     33.33 o 
   1  -1   9      252.69      257.96     10.58 o 
   2  -1   9       29.25       26.67      6.67 o 
   3  -1   9       55.18       60.00     14.44 o 
   4  -1   9      203.28      206.67     24.44 o 
   5  -1   9       42.97       26.67     22.22 o 
   6  -1   9      223.13      232.22     33.33 o 
   7  -1   9       99.26       26.67     36.67 o 
   8  -1   9       26.99       44.44     31.11 o 
   9  -1   9       93.50       77.78     48.89 o 
  10  -1   9       25.96      -78.89     96.67 o 
 -11   0   9      129.19       71.11     34.44 o 
 -10   0   9        0.25       25.56     33.33 o 
  -9   0   9       74.97       59.25     17.15 o 
  -8   0   9      162.69      177.08     19.47 o 
  -7   0   9      940.25      946.97     36.28 o 
  -6   0   9       69.53       56.62     10.41 o 
  -5   0   9        5.80        6.54      6.94 o 
  -4   0   9     1541.24     1554.53     34.90 o 
  -3   0   9       42.95       50.70      8.33 o 
  -2   0   9      277.36      260.44     10.58 o 
  -1   0   9      264.19      222.81     10.21 o 
   0   0   9     1365.34     1312.03     25.62 o 
   1   0   9        4.59        7.78      6.67 o 
   2   0   9       32.25       33.33      7.78 o 
   3   0   9      482.84      493.34     22.22 o 
   4   0   9       77.22       87.78      8.89 o 
   5   0   9       75.92       61.48     15.57 o 
   6   0   9        0.38      -27.68     27.68 o 
   7   0   9      351.15      316.72     41.76 o 
   8   0   9        6.69       21.11     42.22 o 
   9   0   9      227.40      248.89     66.67 o 
 -11   1   9       43.43       21.11     28.89 o 
 -10   1   9        6.38        7.78     31.11 o 
  -9   1   9       50.76       40.54     19.14 o 
  -8   1   9       15.69       18.21     15.98 o 
  -7   1   9        1.11       -7.28     10.41 o 
  -6   1   9      333.24      324.27     14.39 o 
  -5   1   9       40.23       44.88      7.43 o 
  -4   1   9      635.87      658.05     18.45 o 
  -3   1   9      223.64      269.73      9.80 o 
  -2   1   9      530.21      510.07     24.44 o 
  -1   1   9        4.67       12.22      6.67 o 
   0   1   9       79.92       94.44      8.89 o 
   1   1   9        6.06        2.22      5.56 o 
   2   1   9       73.03       71.11      8.89 o 
   3   1   9      353.52      377.89     39.44 o 
   4   1   9     1229.17     1245.91     51.67 o 
   5   1   9        1.83       -7.59      7.59 o 
   6   1   9       14.12       14.44      7.78 o 
   7   1   9       23.56       40.29     47.22 o 
   8   1   9        1.41      -17.78     72.22 o 
   9   1   9        1.68      -27.78     76.67 o 
  10   1   9       47.97        5.56     66.67 o 
 -11   2   9        2.01      -46.67     46.67 o 
 -10   2   9       23.85        7.78     32.22 o 
  -9   2   9        6.10        0.20     22.22 o 
  -8   2   9        4.16        7.89     11.21 o 
  -7   2   9        5.68        1.67      7.86 o 
  -6   2   9      123.28      134.26      9.33 o 
  -5   2   9      189.82      194.34     10.12 o 
  -4   2   9      142.40      123.07      8.72 o 
  -3   2   9     1654.14     1763.34     50.00 o 
  -2   2   9      411.37      415.56     14.44 o 
  -1   2   9      275.68      304.45     13.33 o 
   0   2   9      434.84      446.67     16.67 o 
   1   2   9       48.62       39.23      8.72 o 
   2   2   9       87.41       92.06     20.25 o 
   3   2   9      599.27      623.25     34.33 o 
   4   2   9      131.80      120.71     37.78 o 
   5   2   9       27.10       42.73     18.81 o 
   6   2   9      440.69      523.34     73.33 o 
   7   2   9       91.45      141.11     46.67 o 
   8   2   9      188.92      236.67     61.11 o 
   9   2   9        6.00      -94.44     94.44 o 
 -10   3   9       23.53       95.56     36.67 o 
  -9   3   9       21.21        5.79     18.89 o 
  -8   3   9       42.72       58.72     14.14 o 
  -7   3   9      229.18      233.05     13.08 o 
  -6   3   9        3.57        4.07      7.78 o 
  -5   3   9      179.02      151.11     26.67 o 
  -4   3   9      146.19      153.33     26.67 o 
  -3   3   9      532.40      513.34     35.56 o 
  -2   3   9      181.98      178.89      8.89 o 
  -1   3   9        6.77       14.44      7.78 o 
   0   3   9       65.51       38.89      8.89 o 
   1   3   9      238.54      274.29     19.93 o 
   2   3   9      475.53      473.05     29.04 o 
   3   3   9      111.28      121.16     21.04 o 
   4   3   9      478.26      534.66     37.49 o 
   5   3   9      479.87      564.45     65.56 o 
   6   3   9       68.40      -37.78     52.22 o 
   7   3   9        9.31       41.11     45.56 o 
   8   3   9       44.39      154.45     81.11 o 
   9   3   9       18.08      -32.22     56.67 o 
 -10   4   9       40.08       45.16     23.42 o 
  -9   4   9      101.82       71.35     17.84 o 
  -8   4   9        1.02       -7.84      7.84 o 
  -7   4   9      122.18       44.44     20.00 o 
  -6   4   9        1.35       -1.11     14.44 o 
  -5   4   9      475.32      461.11     38.89 o 
  -4   4   9        1.98       16.67     18.89 o 
  -3   4   9      218.72      327.78     33.33 o 
  -2   4   9      212.86      236.67     10.00 o 
  -1   4   9       33.92       25.56     10.00 o 
   0   4   9       10.42        3.89     11.00 o 
   1   4   9       11.37       22.22     19.44 o 
   2   4   9       30.63        8.89     20.00 o 
   3   4   9       35.20       26.15     26.67 o 
   4   4   9       20.49       13.55     20.70 o 
   5   4   9      521.61      554.61     80.00 o 
   6   4   9        8.08        1.11     52.22 o 
   7   4   9       85.13      173.33     76.67 o 
   8   4   9        0.01      -62.22     62.22 o 
   9   4   9        2.34       10.00     58.89 o 
 -11   5   9       16.18        7.78     31.11 o 
 -10   5   9        0.04       -1.11     24.44 o 
  -9   5   9       25.05       14.44     31.11 o 
  -8   5   9       37.01      -20.00     26.67 o 
  -7   5   9        7.26       40.00     28.89 o 
  -6   5   9       31.61       27.78     25.56 o 
  -5   5   9      867.62      841.12     60.00 o 
  -4   5   9       59.15       37.78     20.00 o 
  -3   5   9      201.23      226.67     26.67 o 
  -2   5   9       36.98       34.44      6.67 o 
  -1   5   9      132.01      114.69     13.29 o 
   0   5   9      139.86      143.27     34.44 o 
   1   5   9        3.45      -11.51     14.59 o 
   2   5   9     1422.19     1381.43     82.22 o 
   3   5   9       51.14       74.60     19.71 o 
   4   5   9      618.62      686.71     47.23 o 
   5   5   9      561.11      561.48     45.49 o 
   6   5   9      110.35      110.00     71.11 o 
   7   5   9       22.63       93.33     90.00 o 
   8   5   9       15.58      -40.00     87.78 o 
 -10   6   9        1.71      -21.11     41.11 o 
  -9   6   9       69.89       71.11     36.67 o 
  -8   6   9       23.51      -16.67     30.00 o 
  -7   6   9       59.17       34.44     31.11 o 
  -6   6   9       94.22      158.89     32.22 o 
  -5   6   9      158.42      222.22     36.67 o 
  -4   6   9     1347.95     1437.78     92.22 o 
  -3   6   9      345.03      388.89     40.00 o 
  -2   6   9      177.49      182.22     12.22 o 
  -1   6   9       76.83      100.87     12.80 o 
   0   6   9      126.05      123.91     18.95 o 
   1   6   9       26.03        8.57     18.95 o 
   2   6   9       31.84        8.89     28.89 o 
   3   6   9      232.88      193.74     27.68 o 
   4   6   9       60.18       97.53     30.18 o 
   5   6   9        1.20       -7.78     37.78 o 
   6   6   9       33.92       11.11     71.11 o 
   7   6   9       31.99       50.00     61.11 o 
   8   6   9       25.17      -47.78     83.33 o 
 -10   7   9        2.34      -17.78     45.56 o 
  -9   7   9        0.09        8.89     40.00 o 
  -8   7   9        0.18       18.89     37.78 o 
  -7   7   9        0.92       56.67     34.44 o 
  -6   7   9       49.49       54.44     22.22 o 
  -5   7   9      337.67      340.00     41.11 o 
  -4   7   9      973.18     1017.78     72.22 o 
  -2   7   9      395.18      377.37     24.44 o 
  -1   7   9        4.08        6.67     11.00 o 
   0   7   9        0.09      -13.73     13.73 o 
   1   7   9       30.13       21.64     16.44 o 
   2   7   9       48.44       62.22     31.11 o 
   3   7   9        0.11      -28.89     43.33 o 
   4   7   9        6.07      -13.33     36.67 o 
   5   7   9        0.09       17.78     58.89 o 
   6   7   9        1.36      -52.22     54.44 o 
   7   7   9       21.33      -82.22     94.44 o 
  -9   8   9      101.81        7.78     33.33 o 
  -8   8   9       39.55       41.11     28.89 o 
  -7   8   9        1.63        3.33     26.67 o 
  -6   8   9       73.93       73.33     36.67 o 
  -5   8   9       96.22       85.56     27.78 o 
  -4   8   9       74.52       74.44     35.56 o 
  -2   8   9       19.98        2.90     13.33 o 
  -1   8   9      485.09      498.89     31.40 o 
   0   8   9      258.04      281.13     26.71 o 
   1   8   9        0.99      -30.00     30.00 o 
   2   8   9       42.96      -25.56     37.78 o 
   3   8   9       65.49       72.22     50.00 o 
   4   8   9       42.23       -5.54     36.76 o 
   5   8   9       26.39       35.56     58.89 o 
   6   8   9       19.08      -64.44     64.44 o 
  -8   9   9       20.72       68.89     52.22 o 
  -7   9   9      120.03      173.33     42.22 o 
  -6   9   9       20.11       -6.67     38.89 o 
  -5   9   9       29.58       93.33     32.22 o 
  -2   9   9      128.23      120.07     15.31 o 
  -1   9   9       26.40       40.00     27.78 o 
   0   9   9      555.48      653.90     41.90 o 
   1   9   9      169.32      250.00     51.11 o 
   2   9   9       48.19       35.56     46.67 o 
   3   9   9       20.08      -24.44     65.56 o 
   4   9   9       34.09       51.11     70.00 o 
   5   9   9       14.26      -33.33     56.67 o 
  -7  10   9       12.47       21.11     38.89 o 
  -6  10   9        9.51      -31.11     45.56 o 
  -5  10   9      111.88      101.11     47.78 o 
  -1  10   9       75.78       27.78     28.89 o 
   0  10   9       24.25       15.56     32.22 o 
   1  10   9       11.09       54.24     32.03 o 
   2  10   9        2.61       20.00     61.11 o 
   3  10   9        0.16      -67.78     67.78 o 
   4  10   9        0.45      -15.56     72.22 o 
  -6  11   9        1.20      -42.22     42.22 o 
  -5  11   9        9.04       22.22     38.89 o 
   1  11   9        0.79        4.44     52.22 o 
   2  11   9        3.73      -34.44     68.89 o 
  -1 -14  10        0.28       23.33     60.00 o 
   0 -14  10       43.91       25.56     65.56 o 
   1 -14  10        1.18       18.89     57.78 o 
   2 -14  10       23.93       63.33     55.56 o 
  -3 -13  10       62.69       45.56     78.89 o 
  -2 -13  10       50.70      -67.78     67.78 o 
  -1 -13  10       10.47       33.33     45.56 o 
   0 -13  10        0.16       17.78     46.67 o 
   1 -13  10       31.11       96.67     62.22 o 
   2 -13  10       19.04        8.89     62.22 o 
   3 -13  10      121.28      138.89     72.22 o 
   4 -13  10        7.19       37.78     52.22 o 
   5 -13  10       52.70       40.00     42.22 o 
  -5 -12  10        2.03      -51.11     90.00 o 
  -4 -12  10      107.95      106.67     81.11 o 
  -3 -12  10        3.78      -50.00     68.89 o 
  -2 -12  10       32.11       52.22     73.33 o 
  -1 -12  10       39.41        6.67     56.67 o 
   0 -12  10       36.91       30.00     51.11 o 
   1 -12  10       22.13       63.33     44.44 o 
   2 -12  10        8.86       10.00     53.33 o 
   3 -12  10        1.28      -22.22     53.33 o 
   4 -12  10        6.13        7.78     52.22 o 
   5 -12  10        5.71       40.00     62.22 o 
   6 -12  10        0.57       13.33     58.89 o 
  -6 -11  10        2.57       16.67     56.67 o 
  -5 -11  10        5.64      -73.33     73.33 o 
  -4 -11  10       37.67        1.11     66.67 o 
  -3 -11  10       21.25      -57.78     57.78 o 
  -2 -11  10        2.04       43.33     36.67 o 
  -1 -11  10       54.52       64.44     36.67 o 
   0 -11  10      261.93      250.00     53.33 o 
   1 -11  10       74.82       37.78     48.89 o 
   2 -11  10      284.60      370.00     56.67 o 
   3 -11  10       30.77       70.00     51.11 o 
   4 -11  10       29.53       63.33     50.00 o 
   5 -11  10       49.17       11.11     51.11 o 
   6 -11  10       24.09      -19.07     83.89 o 
   7 -11  10       10.04       30.00     48.89 o 
  -7 -10  10       60.90       48.89     80.00 o 
  -6 -10  10       43.26       92.22     70.00 o 
  -5 -10  10       88.42       37.78     67.78 o 
  -4 -10  10       55.21      127.78     57.78 o 
  -3 -10  10       76.82      122.33     36.82 o 
  -2 -10  10       81.78       62.88     27.94 o 
  -1 -10  10       19.58       50.38     35.56 o 
   0 -10  10      146.51      133.16     46.67 o 
   1 -10  10      454.93      518.37     42.68 o 
   2 -10  10      209.06      204.45     42.22 o 
   3 -10  10      178.09      123.33     33.33 o 
   4 -10  10       45.75      120.00     47.78 o 
   5 -10  10       91.11      157.78     52.22 o 
   6 -10  10        0.33      -45.56     45.56 o 
   7 -10  10        5.22      -65.56     65.56 o 
   8 -10  10        1.09     -101.11    101.11 o 
  -8  -9  10       26.08      103.33     82.22 o 
  -7  -9  10        3.38       92.22     73.33 o 
  -6  -9  10        0.27      -14.44     42.22 o 
  -5  -9  10       13.74       62.22     58.89 o 
  -4  -9  10        1.08      -20.72     40.32 o 
  -3  -9  10      155.22      124.83     24.52 o 
  -2  -9  10       99.48      100.90     47.22 o 
  -1  -9  10       23.73        3.74     30.18 o 
   0  -9  10        3.81       -1.50     19.93 o 
   1  -9  10       59.55       48.73     28.33 o 
   2  -9  10        0.01      -38.89     50.00 o 
   3  -9  10      139.55      109.04     31.47 o 
   4  -9  10      364.79      317.78     44.44 o 
   5  -9  10      205.99      204.45     50.00 o 
   6  -9  10      201.53      240.00     61.11 o 
   7  -9  10        5.91       84.44     63.33 o 
   8  -9  10       74.59      163.33     86.67 o 
   9  -9  10        0.14      -72.22     72.22 o 
  -9  -8  10      235.40      216.67     80.00 o 
  -8  -8  10        4.10      -33.33     73.33 o 
  -7  -8  10      108.72       65.56     67.78 o 
  -6  -8  10       11.80        7.33     31.67 o 
  -5  -8  10       17.86       28.94     25.36 o 
  -4  -8  10      235.10      280.59     34.17 o 
  -3  -8  10      131.62      182.42     29.33 o 
  -2  -8  10     1118.37      997.45     52.92 o 
  -1  -8  10       27.67       28.52     22.38 o 
   0  -8  10      849.13      852.03     48.54 o 
   1  -8  10       31.24       13.63     23.41 o 
   2  -8  10      389.89      337.08     53.33 o 
   3  -8  10       14.35       22.26     17.32 o 
   4  -8  10      193.79      225.53     33.37 o 
   5  -8  10        1.67        3.12     23.75 o 
   6  -8  10        9.64       13.33     24.44 o 
   7  -8  10      141.87      188.82     24.44 o 
   8  -8  10       14.15       13.33     75.56 o 
   9  -8  10       96.09      201.11     70.00 o 
  -9  -7  10       33.13      -24.44     51.11 o 
  -8  -7  10      100.45      114.45     51.11 o 
  -7  -7  10        1.59       15.56     57.78 o 
  -6  -7  10        0.05       -2.22     34.44 o 
  -5  -7  10      392.71      364.89     32.83 o 
  -4  -7  10      454.08      499.54     60.00 o 
  -3  -7  10      722.66      701.75     65.56 o 
  -2  -7  10        0.16        1.68     16.23 o 
  -1  -7  10      417.05      374.50     30.06 o 
   0  -7  10        1.44        0.05     21.67 o 
   1  -7  10       41.34       45.59     22.62 o 
   2  -7  10      117.09      134.53     26.40 o 
   3  -7  10        0.42        2.03     21.11 o 
   4  -7  10        4.88       -8.42     16.99 o 
   5  -7  10       56.66       23.49     19.14 o 
   6  -7  10      151.80      116.67     38.89 o 
   8  -7  10        1.93      -31.11     45.56 o 
 -10  -6  10       62.81      -64.44     64.44 o 
  -9  -6  10      221.22      145.56     75.56 o 
  -8  -6  10        0.05      -22.22     22.22 o 
  -7  -6  10        1.87       13.33     37.78 o 
  -6  -6  10        0.00      -24.02     24.02 o 
  -5  -6  10        5.89       42.30     24.44 o 
  -4  -6  10      284.92      221.87     40.56 o 
  -3  -6  10      133.54      142.25     23.88 o 
  -2  -6  10      555.91      575.64     33.63 o 
  -1  -6  10        2.56       -2.52     17.78 o 
   0  -6  10        9.36       14.77     17.23 o 
   1  -6  10        3.35      -17.66     17.66 o 
   2  -6  10       13.33        8.49     23.89 o 
   3  -6  10      359.00      345.55     28.56 o 
   4  -6  10      180.64      209.44     37.78 o 
   5  -6  10        0.03       -2.22     20.00 o 
   6  -6  10      129.46      128.63     30.56 o 
   7  -6  10        3.81      -46.67     46.67 o 
   8  -6  10       22.67       33.33     58.89 o 
  10  -6  10       27.86       51.11     75.56 o 
 -10  -5  10       78.02       61.11     64.44 o 
  -9  -5  10      210.33      212.22     66.67 o 
  -8  -5  10        7.90       -7.78     21.11 o 
  -7  -5  10        7.64       -8.99     20.52 o 
  -6  -5  10      517.49      472.12     34.64 o 
  -5  -5  10       55.46       40.18     21.60 o 
  -4  -5  10      345.96      393.57     68.89 o 
  -3  -5  10        2.13       12.07     21.11 o 
  -2  -5  10     4480.90     4765.48    130.56 o 
  -1  -5  10       46.76       81.58     18.42 o 
   0  -5  10      885.03      923.85     38.47 o 
   1  -5  10        9.87       19.54     13.56 o 
   2  -5  10     1195.16     1240.63     51.41 o 
   3  -5  10      583.85      581.37     32.18 o 
   4  -5  10     1090.12     1104.39     40.24 o 
   5  -5  10       38.66       32.38     20.00 o 
   6  -5  10       54.15       55.56     41.11 o 
   7  -5  10       68.08       91.11     31.11 o 
   8  -5  10      157.30       64.44     55.56 o 
  10  -5  10       11.14       36.67     67.78 o 
 -11  -4  10        1.41      101.11    103.33 o 
 -10  -4  10       88.26      123.33     77.78 o 
  -9  -4  10       75.08      104.44     34.44 o 
  -8  -4  10       90.01      121.11     26.67 o 
  -7  -4  10      259.44      235.54     38.33 o 
  -6  -4  10        5.86       -9.47     16.82 o 
  -5  -4  10     1337.14     1342.83     44.18 o 
  -4  -4  10      149.32      151.44     22.38 o 
  -3  -4  10      170.87      176.42     28.33 o 
  -2  -4  10      353.41      405.95     37.22 o 
  -1  -4  10      803.78      684.64     30.37 o 
   0  -4  10      177.87      186.77     18.15 o 
   1  -4  10     1815.16     1577.78     55.19 o 
   2  -4  10     1430.84     1510.56     52.64 o 
   3  -4  10     2164.14     2111.35    122.78 o 
   4  -4  10      363.27      355.75     14.29 o 
   5  -4  10      170.36      221.11     33.33 o 
   6  -4  10       13.90      101.11     53.33 o 
   7  -4  10      131.60      135.56     32.22 o 
   8  -4  10       17.89       46.67     46.67 o 
   9  -4  10       10.16       37.78     56.67 o 
  10  -4  10       18.30       24.44     67.78 o 
 -11  -3  10        0.28       -2.22     74.44 o 
 -10  -3  10        0.37       50.00     54.44 o 
  -9  -3  10      133.79      235.56     66.67 o 
  -8  -3  10       10.39       11.11     20.00 o 
  -7  -3  10      114.70       93.65     18.00 o 
  -6  -3  10      470.51      459.52     36.67 o 
  -5  -3  10      532.57      507.49     27.22 o 
  -4  -3  10      369.83      397.87     22.78 o 
  -3  -3  10       16.53       16.27     18.33 o 
  -2  -3  10      207.82      267.98     16.67 o 
  -1  -3  10       37.71       40.86      8.89 o 
   0  -3  10       65.69       61.31     19.44 o 
   1  -3  10        8.76        2.80     13.89 o 
   2  -3  10      197.39      192.92     61.11 o 
   3  -3  10     1041.37     1007.24     38.33 o 
   4  -3  10      165.14      168.89     24.44 o 
   5  -3  10       40.68       32.22     23.33 o 
   6  -3  10      226.76      231.11     31.11 o 
   7  -3  10      152.02      123.33     30.00 o 
   8  -3  10       50.73       53.33     47.78 o 
   9  -3  10       48.99       97.78     57.78 o 
  10  -3  10       54.04      107.78    105.56 o 
 -11  -2  10        3.65       86.67     73.33 o 
 -10  -2  10        4.30       18.89     34.44 o 
  -9  -2  10      119.30       80.00     27.78 o 
  -8  -2  10        0.16       15.56     20.00 o 
  -7  -2  10        4.34       -3.89     15.00 o 
  -6  -2  10      105.95       80.29     15.19 o 
  -5  -2  10       37.41       22.65     11.27 o 
  -4  -2  10      567.99      551.24     24.44 o 
  -3  -2  10     1307.65     1337.22     35.94 o 
  -2  -2  10     1454.38     1430.72     36.28 o 
  -1  -2  10      152.71      153.99     13.33 o 
   0  -2  10     3355.90     3444.47     78.21 o 
   1  -2  10       96.50      113.91     10.26 o 
   2  -2  10      301.64      253.96     13.60 o 
   3  -2  10       54.19       52.22     14.44 o 
   4  -2  10      211.09      215.56     25.56 o 
   5  -2  10       49.37       63.33     24.44 o 
   6  -2  10        7.74       23.33     34.44 o 
   7  -2  10      236.83      188.89     57.78 o 
   8  -2  10       26.84       82.22     51.11 o 
   9  -2  10      475.94      481.11     80.00 o 
  10  -2  10       13.95      125.56     78.89 o 
 -11  -1  10        2.63      -11.39     36.82 o 
 -10  -1  10       35.71       30.00     32.22 o 
  -9  -1  10       63.40       44.44     23.33 o 
  -8  -1  10      165.33      148.89     26.67 o 
  -7  -1  10      229.02      228.89     26.67 o 
  -6  -1  10      711.59      690.79     28.94 o 
  -5  -1  10        3.70       -1.56      9.58 o 
  -4  -1  10     1296.86     1239.82     34.31 o 
  -3  -1  10      306.15      320.08     15.48 o 
  -2  -1  10        1.34       -5.36      6.64 o 
  -1  -1  10        1.08       -0.77      5.06 o 
   0  -1  10       27.08       18.40      6.14 o 
   1  -1  10      220.76      225.87     10.12 o 
   2  -1  10       27.06       30.00      7.78 o 
   3  -1  10      394.06      356.67     25.56 o 
   4  -1  10      112.33      164.45     26.67 o 
   5  -1  10      928.12      973.34     56.67 o 
   6  -1  10        3.16       28.89     34.44 o 
   7  -1  10      215.14      196.67     35.56 o 
   8  -1  10       51.91      138.89     65.56 o 
   9  -1  10        7.63       64.44     62.22 o 
  10  -1  10        9.53       18.89     76.67 o 
 -11   0  10      207.50      117.78     54.44 o 
 -10   0  10       32.62      -30.56     30.56 o 
  -9   0  10      269.34      264.45     32.22 o 
  -8   0  10        3.09        6.67     16.67 o 
  -7   0  10       96.57      103.53     25.00 o 
  -6   0  10      235.73      251.42     17.07 o 
  -5   0  10      767.79      756.46     36.11 o 
  -4   0  10      793.96      764.54     21.60 o 
  -3   0  10      119.81      134.75     14.44 o 
  -2   0  10      466.29      484.45     15.31 o 
  -1   0  10     1042.99     1069.67     26.31 o 
   0   0  10     1180.81     1206.13     27.87 o 
   1   0  10      295.77      294.45     15.56 o 
   2   0  10       27.62       42.22      8.89 o 
   3   0  10      100.09       85.56     10.00 o 
   4   0  10      106.88       94.44     10.00 o 
   5   0  10       83.76       81.11     23.33 o 
   6   0  10      161.22      190.00     54.44 o 
   7   0  10       48.75       44.44     41.11 o 
   8   0  10       43.01       40.00     47.78 o 
   9   0  10       32.65       76.67     53.33 o 
  10   0  10       23.61       18.89     76.67 o 
 -11   1  10        2.28       16.67     50.00 o 
 -10   1  10      145.87       91.11     27.78 o 
  -9   1  10       56.84       20.50     24.32 o 
  -8   1  10        0.95        3.48     13.89 o 
  -7   1  10       13.26       16.24     13.33 o 
  -6   1  10      843.27      778.98     28.98 o 
  -5   1  10      300.90      294.76     12.95 o 
  -4   1  10      893.56      892.67     25.09 o 
  -3   1  10      211.41      251.70     11.00 o 
  -2   1  10      711.46      698.11     22.78 o 
  -1   1  10       56.09       67.78      8.89 o 
   0   1  10       95.73       71.11     10.00 o 
   1   1  10        0.02       -2.22      6.67 o 
   2   1  10      105.09      100.00     11.11 o 
   3   1  10      654.91      653.34     26.67 o 
   4   1  10       56.88       34.64     46.11 o 
   5   1  10      317.27      303.88     33.33 o 
   6   1  10       95.94       90.00      8.89 o 
   7   1  10      131.72       88.59     29.27 o 
   8   1  10        7.33        3.33     52.22 o 
   9   1  10       62.76       97.78     74.44 o 
 -10   2  10        6.97        5.56     34.44 o 
  -9   2  10      171.66      158.65     37.22 o 
  -8   2  10      112.77       95.18     13.29 o 
  -7   2  10      938.88      994.11     34.17 o 
  -6   2  10     1145.50     1236.35     33.86 o 
  -5   2  10      122.11      126.70      9.33 o 
  -4   2  10      107.23      107.25      7.07 o 
  -3   2  10      318.32      310.00     12.22 o 
  -2   2  10       58.97       77.78      7.78 o 
  -1   2  10     3087.94     3121.13     72.22 o 
   0   2  10        8.64       -6.67      8.89 o 
   1   2  10      165.01      137.78     12.22 o 
   2   2  10       18.34       13.06      9.49 o 
   3   2  10        0.03        9.08      8.41 o 
   4   2  10      140.98      118.53     14.10 o 
   5   2  10       27.49       29.21     12.38 o 
   6   2  10      147.27      147.78     17.78 o 
   7   2  10       71.64       68.89     13.33 o 
   8   2  10        3.35      -12.22     66.67 o 
   9   2  10        3.59      -14.44     57.78 o 
 -10   3  10        0.47      -20.00     32.22 o 
  -9   3  10      201.93      162.83     26.11 o 
  -8   3  10      146.64      116.84     19.44 o 
  -7   3  10       30.48       15.11      7.40 o 
  -6   3  10       18.10        5.56     22.22 o 
  -5   3  10      499.62      456.67     42.22 o 
  -4   3  10      172.88      196.67     27.78 o 
  -3   3  10     1513.24     1585.56     34.44 o 
  -2   3  10       78.49       83.33      7.78 o 
  -1   3  10      596.59      666.67     23.33 o 
   0   3  10       43.37       31.11     10.00 o 
   1   3  10       35.04       33.33     11.67 o 
   2   3  10       16.72        2.42     13.29 o 
   3   3  10       78.39       71.75     20.52 o 
   4   3  10       41.52       43.33     23.57 o 
   5   3  10       21.40       23.66     23.72 o 
   6   3  10      219.52      154.45     50.00 o 
   7   3  10        0.01      -30.00     64.44 o 
   8   3  10       23.55      -32.22     52.22 o 
   9   3  10        7.16       46.67    105.56 o 
 -10   4  10       88.23       45.56     40.00 o 
  -9   4  10        2.17       -2.79     11.48 o 
  -8   4  10      226.96      203.33     34.44 o 
  -7   4  10       31.09       25.56     28.89 o 
  -6   4  10       29.46       37.78     23.33 o 
  -5   4  10        2.39       -2.22     14.44 o 
  -4   4  10      901.56      920.00     60.00 o 
  -3   4  10        9.55       13.33     13.33 o 
  -2   4  10      725.35      751.11     22.22 o 
  -1   4  10        0.00        3.33      7.78 o 
   0   4  10      290.32      289.96     20.81 o 
   1   4  10      179.70      130.00     22.22 o 
   2   4  10       49.09       67.58     20.52 o 
   3   4  10        1.67      -31.11     31.11 o 
   4   4  10        1.65        9.11     22.19 o 
   5   4  10      448.82      552.22     64.44 o 
   6   4  10       86.48       91.28     30.61 o 
   7   4  10      402.82      345.56     66.67 o 
   8   4  10        9.58       63.33     83.33 o 
 -10   5  10       67.91       90.00     31.11 o 
  -9   5  10        1.20       -3.33     23.33 o 
  -8   5  10        3.90       37.78     23.33 o 
  -7   5  10      417.85      385.56     45.56 o 
  -6   5  10      381.00      362.22     40.00 o 
  -5   5  10       20.21      -20.00     23.33 o 
  -4   5  10        8.67        8.89     15.56 o 
  -3   5  10      372.14      448.89     41.11 o 
  -2   5  10       10.42       33.33      6.67 o 
  -1   5  10      374.23      448.89     22.22 o 
   0   5  10      268.94      249.69     19.45 o 
   1   5  10     1399.78     1462.62     64.81 o 
   2   5  10       34.52       25.56     31.11 o 
   3   5  10      481.64      543.12     39.62 o 
   4   5  10       13.94       -4.84     25.45 o 
   5   5  10       48.04       28.89     52.22 o 
   6   5  10       33.89       43.33     52.22 o 
   7   5  10       25.19       42.22     63.33 o 
   8   5  10       11.53      -33.33     66.67 o 
 -10   6  10        5.03      -17.78     41.11 o 
  -9   6  10        7.90      -21.11     37.78 o 
  -8   6  10       20.83       -7.78     32.22 o 
  -7   6  10       26.72       14.44     22.22 o 
  -6   6  10        1.66        5.56     18.89 o 
  -5   6  10        1.55       12.22     27.78 o 
  -4   6  10        3.86       14.44     20.00 o 
  -3   6  10      211.81      166.67     26.67 o 
  -2   6  10      483.84      544.45     22.22 o 
  -1   6  10        6.67        7.53     12.22 o 
   0   6  10       29.29       26.19     13.33 o 
   1   6  10      106.22      135.55     21.17 o 
   2   6  10       75.82       77.00     23.22 o 
   3   6  10       21.46      -34.44     34.44 o 
   4   6  10       65.85       29.61     30.96 o 
   5   6  10        2.56       12.22     55.56 o 
   6   6  10      102.78      161.11     54.44 o 
   7   6  10        0.12       51.11     81.11 o 
  -9   7  10       22.76       -3.33     31.11 o 
  -8   7  10       15.25        2.22     25.56 o 
  -7   7  10       44.85       93.33     27.78 o 
  -6   7  10      120.38      141.11     38.89 o 
  -5   7  10       26.96       52.22     24.44 o 
  -4   7  10      177.31      178.89     37.78 o 
  -3   7  10      126.23      162.22     33.33 o 
  -2   7  10      145.71      142.22     13.33 o 
  -1   7  10      269.10      245.00     21.89 o 
   0   7  10      558.50      500.99     40.00 o 
   1   7  10      194.50      186.79     24.66 o 
   2   7  10      681.67      663.02     52.78 o 
   3   7  10        7.38       14.41     27.10 o 
   4   7  10       30.62       71.11     60.00 o 
   5   7  10       27.41      -67.78     80.00 o 
   6   7  10        0.06       63.33     67.78 o 
  -9   8  10       56.99       41.11     51.11 o 
  -8   8  10       72.84       82.22     45.56 o 
  -7   8  10      205.33      235.56     46.67 o 
  -5   8  10       50.22       65.56     25.56 o 
  -4   8  10        7.36       66.67     34.44 o 
  -2   8  10        8.93        3.33     17.78 o 
  -1   8  10       24.12       -0.37     36.11 o 
   0   8  10       28.89       22.22     26.67 o 
   1   8  10      550.55      506.96     41.20 o 
   2   8  10        2.06      -16.50     33.33 o 
   3   8  10      135.91      192.22     60.00 o 
   4   8  10       21.88       10.10     53.89 o 
   5   8  10       19.02       10.00     75.56 o 
  -8   9  10       81.65       71.11     54.44 o 
  -7   9  10       30.92       42.22     33.33 o 
  -6   9  10       29.97      132.22     48.89 o 
  -5   9  10       23.22       43.33     31.11 o 
  -4   9  10       28.59       -2.22     27.78 o 
  -2   9  10       39.70        2.22     22.22 o 
  -1   9  10        1.54      -13.33     22.22 o 
   0   9  10       16.77       25.56     30.00 o 
   1   9  10        0.02       -4.44     28.33 o 
   2   9  10        0.14       37.04     37.02 o 
   3   9  10       21.45       17.78     44.44 o 
   4   9  10        4.03       67.78     62.22 o 
  -7  10  10        0.05      -31.11     40.00 o 
  -6  10  10        0.10      -13.33     51.11 o 
  -5  10  10        7.29       21.11     46.67 o 
  -4  10  10       15.80       10.00     45.56 o 
  -1  10  10      101.22      128.89     31.11 o 
   0  10  10       64.95       80.00     36.67 o 
   1  10  10       11.81      -38.41     38.41 o 
   2  10  10       25.16      -24.44     60.00 o 
   3  10  10       12.32       32.22     77.78 o 
  -5  11  10       19.53       35.56     37.78 o 
  -4  11  10       21.80       34.44     41.11 o 
   1 -14  11       27.70       11.11     80.00 o 
  -3 -13  11        3.12       -4.44     65.56 o 
  -2 -13  11       15.03       77.78     86.67 o 
  -1 -13  11       11.25       -4.44     47.78 o 
   0 -13  11       12.09       40.00     48.89 o 
   1 -13  11      136.24      102.22     65.56 o 
   2 -13  11        9.94       41.11     76.67 o 
   3 -13  11       20.44      -14.44     55.56 o 
  -5 -12  11       38.10      -84.44     90.00 o 
  -4 -12  11       11.37       55.56     82.22 o 
  -3 -12  11       32.11       53.33     73.33 o 
  -2 -12  11        1.54      -16.67     63.33 o 
  -1 -12  11       17.29       70.00     57.78 o 
   0 -12  11        0.97      -34.44     60.00 o 
   1 -12  11       39.28      -18.89     55.56 o 
   2 -12  11      183.68      192.22     62.22 o 
   3 -12  11        9.96       54.44     37.78 o 
   4 -12  11      136.07      137.78     58.89 o 
   5 -12  11        2.36       53.33     65.56 o 
   6 -12  11       95.26       26.67     66.67 o 
  -6 -11  11       77.24       27.78     76.67 o 
  -5 -11  11       47.54       47.78     72.22 o 
  -4 -11  11       21.15      166.67     65.56 o 
  -3 -11  11       10.51       16.67     58.89 o 
  -2 -11  11       47.39      136.67     62.22 o 
  -1 -11  11       14.37       22.22     36.67 o 
   0 -11  11       48.03       31.04     35.77 o 
   1 -11  11        2.76       46.67     44.44 o 
   2 -11  11      180.51      168.89     60.00 o 
   3 -11  11        0.03       61.11     54.44 o 
   4 -11  11       22.06       46.67     35.56 o 
   5 -11  11        0.44       14.44     41.11 o 
   6 -11  11        7.61       -2.07     33.09 o 
   7 -11  11        8.54      -54.44     76.67 o 
  -7 -10  11       17.69      111.11     75.56 o 
  -6 -10  11        3.19      -72.22     72.22 o 
  -5 -10  11        6.22      200.00     73.33 o 
  -4 -10  11       68.33       28.89     64.44 o 
  -3 -10  11       66.14       81.27     36.38 o 
  -2 -10  11        0.01      -17.78     45.56 o 
  -1 -10  11        4.38       62.78     35.36 o 
   0 -10  11        7.29        5.14     22.87 o 
   1 -10  11       41.00       57.66     26.68 o 
   2 -10  11       58.97       34.44     50.00 o 
   3 -10  11        0.14       21.11     48.89 o 
   4 -10  11        0.29        2.22     27.78 o 
   5 -10  11        1.78        8.89     30.00 o 
   6 -10  11        6.10       78.89     46.67 o 
   7 -10  11       44.17      123.33     86.67 o 
   8 -10  11        0.20       24.44     81.11 o 
  -8  -9  11       15.23       31.11     60.00 o 
  -7  -9  11      337.65      353.34     73.33 o 
  -6  -9  11      328.35      288.89     66.67 o 
  -5  -9  11      133.76      135.56     41.11 o 
  -4  -9  11      117.72      198.22    101.67 o 
  -3  -9  11       40.48       23.01     29.44 o 
  -2  -9  11      224.65      230.49     35.77 o 
  -1  -9  11        1.93      -25.36     25.36 o 
   0  -9  11     1917.66     1918.61     83.00 o 
   1  -9  11      432.55      456.51     41.24 o 
   2  -9  11      230.68      272.46     46.11 o 
   3  -9  11      291.01      310.59     37.16 o 
   4  -9  11      162.52      120.41     61.67 o 
   5  -9  11      192.60      225.56     42.22 o 
   6  -9  11       20.80       57.78     44.44 o 
   7  -9  11       17.53      -16.67     68.89 o 
  -9  -8  11       62.57       85.56     96.67 o 
  -8  -8  11      237.39      210.00     66.67 o 
  -7  -8  11      406.19      487.78     64.44 o 
  -6  -8  11       27.92       38.89     52.22 o 
  -5  -8  11        4.16       22.58     26.71 o 
  -4  -8  11       93.93      137.39     38.47 o 
  -3  -8  11       21.71      -25.12     33.33 o 
  -2  -8  11     1172.77     1169.10     58.21 o 
  -1  -8  11       22.77       29.76     22.37 o 
   0  -8  11     2046.95     2049.55     79.06 o 
   1  -8  11      159.31      159.49     26.57 o 
   2  -8  11      119.98       87.36     30.00 o 
   3  -8  11      512.54      503.98     47.78 o 
   4  -8  11       55.72       48.41     21.33 o 
   5  -8  11       14.26      -11.01     43.33 o 
   6  -8  11        0.45       -6.67     28.89 o 
   7  -8  11       52.38       28.68     23.33 o 
   8  -8  11        4.14      158.89     84.44 o 
   9  -8  11        7.94       -2.22     58.89 o 
  -9  -7  11       74.15      -34.44     82.22 o 
  -8  -7  11        3.29       72.22     72.22 o 
  -7  -7  11        0.10      104.44     56.67 o 
  -6  -7  11       20.09        1.99     22.62 o 
  -5  -7  11        6.86       37.78     41.11 o 
  -4  -7  11       62.87       58.63     39.44 o 
  -3  -7  11       33.32       14.79     18.81 o 
  -2  -7  11      362.68      349.09     45.56 o 
  -1  -7  11      269.44      263.93     52.22 o 
   0  -7  11      382.75      457.94     36.22 o 
   1  -7  11      275.88      296.66     36.11 o 
   2  -7  11      444.25      433.49     33.37 o 
   3  -7  11      597.64      600.00     53.33 o 
   4  -7  11      161.63      142.74     28.78 o 
   5  -7  11        4.64       66.67     28.89 o 
   6  -7  11        0.27      -45.56     55.56 o 
   7  -7  11      113.50       76.67     51.11 o 
   8  -7  11        0.34      -53.33     53.33 o 
   9  -7  11        0.74      -27.78     54.44 o 
 -10  -6  11       50.64      110.00     96.67 o 
  -9  -6  11       62.29       36.67     63.33 o 
  -8  -6  11      127.51      191.11     56.67 o 
  -7  -6  11        2.73       41.11     24.44 o 
  -6  -6  11       53.90       35.71     24.67 o 
  -5  -6  11      277.45      233.99     31.40 o 
  -4  -6  11       21.88       -4.21     17.47 o 
  -3  -6  11      755.43      693.99     41.24 o 
  -2  -6  11        8.94        4.63     14.08 o 
  -1  -6  11      274.70      283.41     23.53 o 
   0  -6  11        0.71       11.68     14.95 o 
   1  -6  11      612.27      595.39     36.48 o 
   2  -6  11      336.92      351.51     31.31 o 
   3  -6  11        0.02       -8.32     17.30 o 
   4  -6  11      733.96      743.46     50.45 o 
   5  -6  11      585.62      731.11     56.67 o 
   6  -6  11        1.59       76.67     41.11 o 
   7  -6  11      151.39       97.78     33.33 o 
   9  -6  11        1.25      113.33     92.22 o 
 -10  -5  11       10.76      -47.78     73.33 o 
  -9  -5  11      112.96      160.00     67.78 o 
  -8  -5  11       93.89       70.00     23.33 o 
  -7  -5  11      188.63      176.67     33.33 o 
  -6  -5  11      189.16      206.95     22.55 o 
  -5  -5  11       72.51      130.91     26.96 o 
  -4  -5  11      956.04      989.08     47.93 o 
  -3  -5  11       57.58       69.72     25.56 o 
  -2  -5  11       72.16       47.78     22.22 o 
  -1  -5  11       14.87        7.54     21.11 o 
   0  -5  11      110.00      128.71     22.95 o 
   1  -5  11      172.43      256.34     32.22 o 
   2  -5  11       16.18      -17.78     18.07 o 
   3  -5  11       39.60       51.37     22.22 o 
   4  -5  11      125.69      124.79     21.67 o 
   5  -5  11      205.94      155.38     25.56 o 
   6  -5  11       67.29       23.33     36.67 o 
   7  -5  11      127.71      168.89     36.67 o 
   8  -5  11       66.08        1.11     46.67 o 
   9  -5  11       16.11        6.67     52.22 o 
  10  -5  11        0.12      112.22     77.78 o 
 -11  -4  11        2.22       13.33     62.22 o 
 -10  -4  11        2.34       48.89     72.22 o 
  -9  -4  11       32.15       21.11     36.67 o 
  -8  -4  11       88.32       62.22     26.67 o 
  -7  -4  11      113.86       96.67     23.33 o 
  -6  -4  11       10.20       19.39     25.56 o 
  -5  -4  11      101.87      104.61     16.88 o 
  -4  -4  11      416.62      429.85     29.44 o 
  -3  -4  11      689.22      683.11     26.25 o 
  -2  -4  11      209.69      194.45     19.24 o 
  -1  -4  11      568.18      570.90     29.39 o 
   0  -4  11      435.85      453.99     26.31 o 
   1  -4  11      824.91      769.26     25.52 o 
   2  -4  11       39.24       35.26     15.00 o 
   3  -4  11      361.01      363.46     16.75 o 
   4  -4  11      943.62      929.85     42.22 o 
   5  -4  11        6.02       17.78     18.89 o 
   6  -4  11       87.60       25.56     55.56 o 
   7  -4  11        8.19       48.89     43.33 o 
   8  -4  11        7.59       35.56     53.33 o 
   9  -4  11       17.91      -48.89     55.56 o 
  10  -4  11       90.60       -8.89     94.44 o 
 -11  -3  11        0.01        8.89     78.89 o 
 -10  -3  11       31.15       34.44     68.89 o 
  -9  -3  11       60.98        6.67     53.33 o 
  -8  -3  11       39.42       56.98     23.84 o 
  -7  -3  11      327.67      313.33     28.89 o 
  -6  -3  11       74.67       75.63     16.67 o 
  -5  -3  11      100.39       94.97     12.78 o 
  -4  -3  11      515.16      516.73     37.78 o 
  -3  -3  11        0.80       22.22     11.67 o 
  -2  -3  11      465.79      486.64     20.75 o 
  -1  -3  11        0.04       -5.91     12.78 o 
   0  -3  11     2023.31     2049.36     51.48 o 
   1  -3  11     1186.32     1178.05     34.00 o 
   2  -3  11      174.44      170.03     13.18 o 
   3  -3  11      580.10      539.09     20.82 o 
   4  -3  11      568.95      601.11     37.78 o 
   5  -3  11      331.87      313.33     33.33 o 
   6  -3  11       90.88       88.89     37.78 o 
   7  -3  11        7.51       16.67     27.78 o 
   8  -3  11       77.61       74.44     56.67 o 
   9  -3  11       43.37       35.56     76.67 o 
  10  -3  11      187.78      106.67     82.22 o 
 -11  -2  11        7.89      138.89     72.22 o 
 -10  -2  11       10.88      168.89     64.44 o 
  -9  -2  11       72.83       52.22     28.89 o 
  -8  -2  11      388.69      397.78     33.33 o 
  -7  -2  11      231.13      220.03     23.84 o 
  -6  -2  11      266.37      269.47     35.56 o 
  -5  -2  11      236.29      221.61     18.08 o 
  -4  -2  11      165.85      209.89     19.44 o 
  -3  -2  11       94.04      103.13     11.43 o 
  -2  -2  11      887.11      938.87     28.75 o 
  -1  -2  11      164.49      163.63     18.33 o 
   0  -2  11      181.23      212.97     25.00 o 
   1  -2  11       78.78       75.21     10.43 o 
   2  -2  11      514.73      497.99     20.00 o 
   3  -2  11       55.55       77.78     23.33 o 
   4  -2  11      113.12      128.89     25.56 o 
   5  -2  11      204.56      212.22     31.11 o 
   6  -2  11        7.99       -1.11     25.56 o 
   7  -2  11      203.23      197.78     46.67 o 
   8  -2  11       39.49       31.11     57.78 o 
   9  -2  11       33.30      132.22     92.22 o 
  10  -2  11       18.70      -75.56     75.56 o 
 -11  -1  11       12.60      -21.11     60.00 o 
 -10  -1  11       32.15       21.11     28.89 o 
  -9  -1  11       94.09       57.78     27.78 o 
  -8  -1  11        4.79       -3.33     15.41 o 
  -7  -1  11      171.00      137.78     20.00 o 
  -6  -1  11       12.59        0.49     13.88 o 
  -5  -1  11       44.12       42.19     16.67 o 
  -4  -1  11      705.06      716.98     25.06 o 
  -3  -1  11     1801.57     1798.49     45.21 o 
  -2  -1  11       19.05       20.06      7.43 o 
  -1  -1  11      480.15      436.56     39.44 o 
   0  -1  11     1300.17     1408.70     32.60 o 
   1  -1  11       29.07       33.33      8.89 o 
   2  -1  11       25.72       26.67      8.89 o 
   3  -1  11      757.67      695.56     42.22 o 
   4  -1  11      265.71      222.22     33.33 o 
   5  -1  11      160.13      145.56     30.00 o 
   6  -1  11      568.85      581.11     47.78 o 
   7  -1  11       76.79       50.00     32.22 o 
   8  -1  11      111.10      200.00     62.22 o 
   9  -1  11      106.23      213.33     94.44 o 
  10  -1  11       32.29      -15.56     75.56 o 
 -11   0  11       15.51       65.56     51.11 o 
 -10   0  11       12.56       16.67     26.67 o 
  -9   0  11       60.87       58.18     20.02 o 
  -8   0  11      390.65      407.78     34.44 o 
  -7   0  11      174.66      213.01     17.26 o 
  -6   0  11        2.23      -10.67     10.67 o 
  -5   0  11     1070.91     1072.91     28.28 o 
  -4   0  11      181.33      171.71     12.16 o 
  -3   0  11      645.53      684.54     19.64 o 
  -2   0  11       42.21       47.14      8.22 o 
  -1   0  11     1463.38     1451.13     32.60 o 
   0   0  11      639.42      620.00     23.33 o 
   1   0  11     1043.50     1035.56     32.22 o 
   2   0  11      101.12      104.44     10.00 o 
   3   0  11      645.47      615.56     25.56 o 
   4   0  11      530.69      521.11     24.44 o 
   5   0  11       44.45       23.33     43.33 o 
   6   0  11        0.02      -28.89     28.89 o 
   7   0  11       41.16       25.56     35.56 o 
   8   0  11       91.14      196.67     90.00 o 
   9   0  11        7.25      182.22    100.00 o 
 -11   1  11      135.85       74.44     48.89 o 
 -10   1  11       52.98       26.13     19.59 o 
  -9   1  11       73.65       73.33     26.67 o 
  -8   1  11      213.00      205.43     19.75 o 
  -7   1  11       27.52       21.96      9.80 o 
  -6   1  11      409.14      413.63     18.07 o 
  -5   1  11      183.50      180.06     14.44 o 
  -4   1  11       97.88      103.15      9.01 o 
  -3   1  11       22.69       21.94      8.33 o 
  -2   1  11      462.44      485.38     16.09 o 
  -1   1  11      594.25      662.23     27.78 o 
   0   1  11      614.74      704.45     32.22 o 
   1   1  11       12.15       -3.33     10.00 o 
   2   1  11       10.45       17.78     11.11 o 
   3   1  11        5.68       -6.67     10.00 o 
   4   1  11      340.66      356.67     23.33 o 
   5   1  11        0.18       12.22     10.00 o 
   6   1  11       22.53       16.03      7.61 o 
   7   1  11       94.18       38.89     52.22 o 
   8   1  11        2.46      -55.56     62.22 o 
   9   1  11       10.35      -52.22     52.22 o 
 -10   2  11        2.27       15.56     27.78 o 
  -9   2  11       51.38       30.07     21.11 o 
  -8   2  11       36.50       24.19     13.73 o 
  -7   2  11        0.39        3.21     10.07 o 
  -6   2  11       13.80        1.16      9.33 o 
  -5   2  11       30.03       17.41      6.67 o 
  -4   2  11      352.50      408.76     14.95 o 
  -3   2  11      856.11      797.78     23.33 o 
  -2   2  11     1098.32     1091.12     30.00 o 
  -1   2  11      162.39      142.22     11.11 o 
   0   2  11      861.62      914.45     31.11 o 
   1   2  11        0.98       18.89     10.00 o 
   2   2  11        2.26        6.67     11.11 o 
   3   2  11        6.03       -0.83      7.38 o 
   4   2  11      453.29      466.25     24.72 o 
   5   2  11       33.18       47.78     13.33 o 
   6   2  11        5.00        6.67     10.00 o 
   7   2  11       53.09       58.89     11.11 o 
   9   2  11        5.32      -72.22     72.22 o 
  -9   3  11       98.25       80.95     13.29 o 
  -8   3  11        6.93        5.73     13.44 o 
  -7   3  11      182.37      187.52     12.43 o 
  -6   3  11      113.16       93.33     22.22 o 
  -5   3  11     1310.45     1257.78     77.78 o 
  -4   3  11      130.33      140.00     21.11 o 
  -3   3  11     1230.83     1224.45     36.67 o 
  -2   3  11       75.60       64.44      7.78 o 
  -1   3  11      743.91      718.89     25.56 o 
   0   3  11      390.05      393.34     20.00 o 
   1   3  11      181.76      177.78     14.44 o 
   2   3  11     1507.75     1531.75     48.79 o 
   3   3  11      961.36      966.93     40.45 o 
   4   3  11       11.09       27.69     21.11 o 
   5   3  11      178.20      216.67     53.33 o 
   6   3  11      158.92      183.33     22.22 o 
   7   3  11        5.24      -16.67     16.67 o 
   8   3  11       59.16      111.11     67.78 o 
 -10   4  11       23.34       16.67     28.89 o 
  -9   4  11      219.42      231.11     46.67 o 
  -8   4  11        4.68        4.44     31.11 o 
  -7   4  11       98.01      121.11     25.56 o 
  -6   4  11      428.11      494.45     46.67 o 
  -5   4  11      204.83      142.22     23.33 o 
  -4   4  11       51.52       40.00     23.33 o 
  -3   4  11       23.18       13.33     16.67 o 
  -2   4  11      157.31      151.11     10.00 o 
  -1   4  11       88.98       85.56     10.00 o 
   0   4  11       49.14       38.89     11.11 o 
   1   4  11      288.10      260.85     21.89 o 
   2   4  11       16.12       20.48     20.00 o 
   3   4  11     1327.02     1366.64    128.33 o 
   4   4  11      122.46      113.85     29.63 o 
   6   4  11        1.38      -37.78     46.67 o 
   7   4  11       15.78      113.33     58.89 o 
   8   4  11       30.51      -65.56     65.56 o 
 -10   5  11        5.23      -20.00     26.67 o 
  -9   5  11       13.29       -3.33     27.78 o 
  -8   5  11       26.14       12.22     32.22 o 
  -7   5  11        5.99       21.11     32.22 o 
  -6   5  11       72.04       90.00     25.56 o 
  -5   5  11      313.17      342.22     40.00 o 
  -4   5  11       50.32       84.44     23.33 o 
  -3   5  11      294.13      236.67     30.00 o 
  -2   5  11       83.64       76.67      8.89 o 
  -1   5  11       22.65       25.56     10.00 o 
   0   5  11        3.58       12.31     14.52 o 
   1   5  11       35.68       60.21     20.38 o 
   2   5  11       34.19       17.45     15.98 o 
   3   5  11      128.42      162.88     29.58 o 
   4   5  11        6.18      -10.26     31.76 o 
   5   5  11      169.46      144.45     51.11 o 
   7   5  11       18.10       27.78     73.33 o 
 -10   6  11       84.60       71.11     42.22 o 
  -9   6  11       44.39       18.89     26.67 o 
  -8   6  11      156.83      175.56     35.56 o 
  -7   6  11        8.14       21.11     35.56 o 
  -6   6  11        8.41       -1.11     23.33 o 
  -5   6  11       64.29       56.67     28.89 o 
  -4   6  11      122.46      102.22     23.33 o 
  -3   6  11      260.56      306.67     35.56 o 
  -2   6  11       90.15      101.11     10.00 o 
  -1   6  11        0.98       14.44     11.11 o 
   0   6  11       79.44       54.93     31.11 o 
   1   6  11       59.43       66.67     30.00 o 
   2   6  11      743.66      703.85     67.22 o 
   3   6  11      393.04      407.78     52.22 o 
   4   6  11      123.35      184.45     48.89 o 
   5   6  11       78.77       97.78     55.56 o 
   6   6  11        7.59      -21.11     73.33 o 
   7   6  11       11.08      -18.89     96.67 o 
  -9   7  11       57.38       64.44     34.44 o 
  -8   7  11       41.54       43.33     41.11 o 
  -7   7  11       70.75       28.89     24.44 o 
  -6   7  11       78.05      148.89     45.56 o 
  -5   7  11       18.26       24.44     22.22 o 
  -4   7  11       85.80      100.00     27.78 o 
  -3   7  11        8.01        8.89     20.00 o 
  -2   7  11       24.63       23.33      7.78 o 
  -1   7  11       13.71       48.86     22.22 o 
   0   7  11        1.44       -5.60     17.86 o 
   1   7  11        2.01       -8.89     18.89 o 
   2   7  11       27.94       -1.11     42.22 o 
   3   7  11       27.65       21.11     50.00 o 
   4   7  11       53.63       44.44     47.78 o 
   5   7  11        3.37      -13.33     44.44 o 
   6   7  11        0.03      -38.89     92.22 o 
  -8   8  11        1.71       15.56     31.11 o 
  -7   8  11       32.94       -5.56     45.56 o 
  -6   8  11       91.64       96.67     31.11 o 
  -5   8  11       38.31       18.89     28.89 o 
  -4   8  11        8.37       24.44     27.78 o 
  -3   8  11        5.97       50.00     27.78 o 
  -2   8  11       22.53       20.00     10.00 o 
  -1   8  11        6.83        1.11     21.11 o 
   0   8  11       12.22       16.67     21.83 o 
   1   8  11       47.55       54.44     40.00 o 
   2   8  11        1.35       25.56     53.33 o 
   3   8  11       16.90       45.56     45.56 o 
   4   8  11        8.02       48.89     62.22 o 
   5   8  11        2.92       20.00     76.67 o 
  -7   9  11       31.72       38.89     50.00 o 
  -6   9  11        0.04      -16.67     32.22 o 
  -5   9  11       83.91      137.78     40.00 o 
  -4   9  11       24.23       43.33     32.22 o 
  -3   9  11      154.78      160.00     33.33 o 
  -2   9  11       13.02       25.56     18.89 o 
  -1   9  11      103.04      123.33     28.89 o 
   0   9  11      141.22      138.89     48.89 o 
   1   9  11      268.30      230.00     54.44 o 
   2   9  11       34.18        0.00     55.56 o 
   3   9  11       25.33      -41.11     67.78 o 
   4   9  11       35.75      126.67     80.00 o 
  -6  10  11        0.55      -28.89     57.78 o 
  -5  10  11       39.77       24.44     52.22 o 
  -4  10  11       52.57       -6.67     51.11 o 
  -3  10  11       52.06       85.56     44.44 o 
   0  10  11      106.45      107.78     48.89 o 
   1  10  11        6.61       91.11     48.89 o 
   2  10  11       16.28        4.44     60.00 o 
  -3 -13  12        0.49      -83.33     83.33 o 
  -2 -13  12      101.36      154.45     97.78 o 
  -1 -13  12        7.10       12.22     52.22 o 
   0 -13  12      133.51      247.78     61.11 o 
   1 -13  12        0.01      -14.44     50.00 o 
   2 -13  12       37.83      -31.11     73.33 o 
   3 -13  12       25.67      -13.33     66.67 o 
   4 -13  12       37.40       34.44     55.56 o 
  -5 -12  12       43.95       22.22     57.78 o 
  -4 -12  12        0.20      -23.33     72.22 o 
  -3 -12  12        4.78       70.00     64.44 o 
  -2 -12  12       32.49      -12.22     42.22 o 
  -1 -12  12       17.03       52.22     70.00 o 
   0 -12  12       20.32      -58.89     58.89 o 
   1 -12  12       23.94       12.22     63.33 o 
   2 -12  12        0.93      -17.78     43.33 o 
   3 -12  12       24.11      -16.67     60.00 o 
   4 -12  12        5.73       90.00     64.44 o 
   5 -12  12        0.84       51.11     42.22 o 
  -6 -11  12       83.74      122.22     74.44 o 
  -5 -11  12       56.99       72.22     46.67 o 
  -4 -11  12        0.01        0.00     72.22 o 
  -3 -11  12        2.70      -27.78     42.22 o 
  -2 -11  12       66.08      102.22     53.33 o 
  -1 -11  12       22.69       47.78     62.22 o 
   0 -11  12      134.43      130.00     51.11 o 
   1 -11  12        0.32        5.56     57.78 o 
   2 -11  12      129.70       55.56     51.11 o 
   3 -11  12        0.02      -41.11     41.11 o 
   4 -11  12       32.09       74.44     51.11 o 
   5 -11  12       17.79        3.33     60.00 o 
   6 -11  12      104.25       15.54     45.56 o 
   7 -11  12        0.80       73.33     66.67 o 
  -7 -10  12       23.77      158.89    101.11 o 
  -6 -10  12       57.23       85.56     68.89 o 
  -5 -10  12        2.25       -2.22     54.44 o 
  -4 -10  12      187.75      247.78     57.78 o 
  -3 -10  12       73.05      126.67     57.78 o 
  -2 -10  12      323.98      341.27     52.22 o 
  -1 -10  12      281.93      351.92     51.67 o 
   0 -10  12        4.31       63.33     46.67 o 
   1 -10  12      105.02       93.46     28.73 o 
   2 -10  12       36.23      -25.81     35.43 o 
   3 -10  12        9.83       12.22     36.67 o 
   4 -10  12        0.45      -16.67     48.89 o 
   5 -10  12       64.99      100.00     58.89 o 
   6 -10  12       10.21      -21.11     43.33 o 
   7 -10  12       14.90       35.56     58.89 o 
  -8  -9  12       47.36       47.78     87.78 o 
  -7  -9  12      110.91       75.56     75.56 o 
  -6  -9  12       81.51      122.22     68.89 o 
  -5  -9  12       66.65       78.89     55.56 o 
  -4  -9  12      173.87      198.89     60.00 o 
  -3  -9  12      140.65      134.57     24.56 o 
  -2  -9  12        4.42       28.66     25.56 o 
  -1  -9  12        5.66      -23.63     48.33 o 
   0  -9  12      142.74      138.16     35.00 o 
   1  -9  12       60.78       47.78     24.67 o 
   2  -9  12      306.86      272.22     46.67 o 
   3  -9  12       94.84      127.58     37.81 o 
   4  -9  12      258.01      313.33     58.89 o 
   5  -9  12        7.01      -18.89     46.67 o 
   6  -9  12        3.99       12.22     50.00 o 
   7  -9  12        7.44      -52.22     52.22 o 
   8  -9  12        6.68      -30.00     95.56 o 
  -9  -8  12       21.62      -71.11     81.11 o 
  -8  -8  12       24.94      114.45     80.00 o 
  -7  -8  12       59.51       31.11     62.22 o 
  -6  -8  12       39.42       -3.33     41.11 o 
  -5  -8  12       13.50      -12.22     36.67 o 
  -4  -8  12        0.04      -27.78     44.44 o 
  -3  -8  12        0.03      -23.64     23.64 o 
  -2  -8  12        0.91      -12.04     25.56 o 
  -1  -8  12      462.85      436.08     37.62 o 
   0  -8  12       59.12       71.34     47.78 o 
   1  -8  12        7.31       -3.90     21.51 o 
   2  -8  12      195.40      201.05     33.86 o 
   3  -8  12       99.04      122.19     32.89 o 
   4  -8  12       66.76       41.23     28.89 o 
   5  -8  12      340.56      384.09    113.33 o 
   6  -8  12      254.73      312.22     53.33 o 
   7  -8  12       14.43      -16.67     45.56 o 
   8  -8  12       98.91      246.67     90.00 o 
  -9  -7  12      123.41       18.89     56.67 o 
  -8  -7  12      273.93      336.67     62.22 o 
  -7  -7  12       84.20       90.00     41.11 o 
  -6  -7  12       39.17        9.51     31.62 o 
  -5  -7  12        2.90       20.79     28.48 o 
  -4  -7  12      396.49      430.20     38.98 o 
  -3  -7  12      315.32      253.86     27.47 o 
  -2  -7  12     2058.16     2189.29     84.46 o 
  -1  -7  12      315.18      361.22     33.62 o 
   0  -7  12      624.21      621.73     37.02 o 
   1  -7  12       61.45       69.98     27.88 o 
   2  -7  12      536.07      551.61     42.22 o 
   3  -7  12        9.30        9.78     21.42 o 
   4  -7  12       62.80       59.75     24.02 o 
   5  -7  12      200.62      196.67     31.11 o 
   6  -7  12        0.03        9.51      8.89 o 
   7  -7  12      385.14      451.11     85.56 o 
   8  -7  12        1.88       30.00     62.22 o 
   9  -7  12       80.05       50.00     73.33 o 
 -10  -6  12       80.58       55.56     65.56 o 
  -9  -6  12       23.74      -65.56     65.56 o 
  -8  -6  12       10.14       41.11     57.78 o 
  -7  -6  12       78.42       94.44     31.11 o 
  -6  -6  12        2.98       -4.86     18.43 o 
  -5  -6  12      250.80      222.95     72.22 o 
  -4  -6  12        0.68       26.65     21.29 o 
  -3  -6  12      613.86      560.73     81.67 o 
  -2  -6  12        5.60       -3.60     15.98 o 
  -1  -6  12      264.20      272.95     32.78 o 
   0  -6  12      172.10      204.84     29.86 o 
   1  -6  12       39.92       55.35     31.11 o 
   2  -6  12        0.22       -1.01     22.22 o 
   3  -6  12       41.27       24.38     82.78 o 
   4  -6  12       13.56       -5.52     20.29 o 
   5  -6  12       32.94       37.19     11.11 o 
   6  -6  12       26.44       20.00     37.78 o 
   7  -6  12       42.67       13.33     46.67 o 
   9  -6  12        1.18       51.11     86.67 o 
 -10  -5  12        6.56      -82.22     82.22 o 
  -9  -5  12       29.68      -10.00     42.22 o 
  -8  -5  12        1.32      -21.11     25.56 o 
  -7  -5  12        6.63       19.16     31.67 o 
  -6  -5  12       15.71       -6.95     19.15 o 
  -5  -5  12      177.64      203.06     25.56 o 
  -4  -5  12       67.82       23.33     22.78 o 
  -3  -5  12      203.53      211.30     23.22 o 
  -2  -5  12       68.47       88.59     16.88 o 
  -1  -5  12       29.09        4.30     37.22 o 
   0  -5  12      719.63      761.64     34.80 o 
   1  -5  12       25.27       32.32     16.82 o 
   2  -5  12      515.96      541.55     36.82 o 
   3  -5  12       97.05       71.03     25.00 o 
   4  -5  12      169.32      174.30     13.44 o 
   5  -5  12        2.90      -22.22     27.78 o 
   6  -5  12      344.31      317.78     65.56 o 
   7  -5  12        0.03       52.22     44.44 o 
   8  -5  12      249.60      282.22     63.33 o 
   9  -5  12        1.51       68.89     57.78 o 
 -10  -4  12       82.92      111.11     55.56 o 
  -9  -4  12       42.56       35.56     52.22 o 
  -8  -4  12      115.31       88.89     27.78 o 
  -7  -4  12      138.80      114.45     28.89 o 
  -6  -4  12      388.87      401.86     26.96 o 
  -5  -4  12      161.16      166.00     18.00 o 
  -4  -4  12     2410.90     2635.10     72.11 o 
  -3  -4  12       22.66       24.75     10.43 o 
  -2  -4  12      944.35     1048.44     33.47 o 
  -1  -4  12      536.26      573.55     25.56 o 
   0  -4  12       96.57       86.92     12.11 o 
   1  -4  12      462.76      471.23     76.67 o 
   2  -4  12      220.91      233.32     15.70 o 
   3  -4  12      300.54      337.67     16.99 o 
   4  -4  12        4.42       19.33     31.67 o 
   5  -4  12       94.38       51.11     25.56 o 
   7  -4  12       17.24      -28.89     33.33 o 
   8  -4  12       18.26        1.11     55.56 o 
 -11  -3  12        1.74       -2.22     70.00 o 
 -10  -3  12        7.23       -6.67     54.44 o 
  -9  -3  12        0.96      -20.00     26.67 o 
  -8  -3  12        0.69       -4.44     24.44 o 
  -7  -3  12      154.46      137.28     19.59 o 
  -6  -3  12        7.53      -11.86     14.01 o 
  -5  -3  12      598.51      599.31     27.78 o 
  -4  -3  12      124.20      127.51     18.33 o 
  -3  -3  12      135.63      132.58     21.67 o 
  -2  -3  12       34.93       34.30      8.81 o 
  -1  -3  12        0.71        2.40     15.00 o 
   0  -3  12      335.12      350.79     17.47 o 
   1  -3  12      255.52      251.15     15.98 o 
   2  -3  12      625.19      628.25     23.87 o 
   3  -3  12       59.73       62.05      9.31 o 
   4  -3  12       73.11       62.22     30.00 o 
   5  -3  12        1.11       11.11     27.78 o 
   6  -3  12       39.97       28.89     42.22 o 
   7  -3  12       13.77       -7.78     36.67 o 
   8  -3  12      109.75      137.78     62.22 o 
   9  -3  12       21.49      100.00     88.89 o 
 -11  -2  12        0.41      -58.89     76.67 o 
 -10  -2  12        0.33      -46.67     46.67 o 
  -9  -2  12        0.01       -3.33     23.33 o 
  -8  -2  12       80.35      125.25     26.11 o 
  -7  -2  12       70.15       45.45     15.44 o 
  -6  -2  12       10.64       15.78     16.64 o 
  -5  -2  12       73.22       69.79     14.29 o 
  -4  -2  12      309.24      338.90     20.14 o 
  -3  -2  12      139.41      146.81     49.44 o 
  -2  -2  12        2.48       -7.41     24.44 o 
  -1  -2  12      301.30      351.33     54.44 o 
   0  -2  12     1423.33     1432.22     47.78 o 
   1  -2  12      713.26      670.20     26.15 o 
   2  -2  12      396.21      385.41     19.45 o 
   3  -2  12      710.28      706.67     38.89 o 
   4  -2  12        1.26       31.11     27.78 o 
   5  -2  12       31.07       22.22     30.00 o 
   6  -2  12      164.09       92.22     33.33 o 
   8  -2  12       84.03      137.78     63.33 o 
   9  -2  12       23.83      -26.67     82.22 o 
 -11  -1  12       16.71       48.89     58.89 o 
 -10  -1  12       47.38       77.10     31.03 o 
  -9  -1  12       54.69       48.89     24.44 o 
  -8  -1  12      197.77      205.56     27.78 o 
  -7  -1  12       52.82       54.42     16.99 o 
  -6  -1  12      813.94      862.43     34.42 o 
  -5  -1  12      199.22      217.78     16.28 o 
  -4  -1  12     1310.74     1296.38     64.44 o 
  -3  -1  12        0.00       -5.44     10.89 o 
  -2  -1  12      790.97      778.42     22.78 o 
  -1  -1  12       71.91       64.56      9.01 o 
   0  -1  12       14.41        3.09      6.94 o 
   1  -1  12       28.07       26.32      7.43 o 
   2  -1  12      167.82      130.00     21.11 o 
   3  -1  12        3.36        3.33     21.11 o 
   4  -1  12       78.30       53.33     28.89 o 
   5  -1  12     1468.62     1711.12     81.11 o 
   6  -1  12      111.70        2.22     34.44 o 
   7  -1  12      244.29      308.89     53.33 o 
   8  -1  12        0.65       55.56     53.33 o 
   9  -1  12      108.34      110.00     96.67 o 
 -11   0  12       22.80       33.33     51.11 o 
 -10   0  12        0.16       11.11     51.11 o 
  -9   0  12      381.18      385.56     37.78 o 
  -8   0  12       39.22       36.67     21.11 o 
  -7   0  12      437.77      441.29     26.10 o 
  -6   0  12      642.66      684.70     33.89 o 
  -5   0  12        0.95      -12.78     16.11 o 
  -4   0  12       31.21       39.39     10.56 o 
  -3   0  12      137.99      141.96     12.78 o 
  -2   0  12        1.63       -7.43      7.43 o 
  -1   0  12       32.55       21.92      8.54 o 
   0   0  12        1.91        3.33     10.00 o 
   1   0  12       10.54        8.89     10.00 o 
   2   0  12        0.65        6.67     10.00 o 
   3   0  12        6.13        5.56      8.89 o 
   4   0  12      208.45      194.45     14.44 o 
   5   0  12      530.54      546.67     44.44 o 
   6   0  12        1.53       31.11     28.89 o 
   7   0  12       67.72       42.22     37.78 o 
   8   0  12       34.10       65.56     73.33 o 
   9   0  12        7.45        4.44     80.00 o 
 -10   1  12       65.85       66.67     37.78 o 
  -9   1  12        5.58        3.02     20.81 o 
  -8   1  12       46.15       44.86     16.77 o 
  -7   1  12        2.27       -1.85      9.04 o 
  -6   1  12      237.86      207.95     13.08 o 
  -5   1  12      727.39      739.62     28.33 o 
  -4   1  12       74.75       73.06      8.64 o 
  -3   1  12      379.45      406.13     14.93 o 
  -2   1  12      211.61      228.84     14.44 o 
  -1   1  12      239.57      190.00     14.44 o 
   0   1  12      440.93      457.78     21.11 o 
   1   1  12      200.64      221.11     15.56 o 
   2   1  12      334.14      338.89     24.44 o 
   3   1  12      198.72      196.67     17.78 o 
   4   1  12     3046.71     3322.24     98.89 o 
   5   1  12      236.07      234.45     17.78 o 
   6   1  12      111.87      107.78     11.11 o 
   7   1  12        0.27      -36.67     47.78 o 
   9   1  12        0.26      -71.11    101.11 o 
 -10   2  12       66.43       36.67     38.89 o 
  -9   2  12        0.67        5.43     17.66 o 
  -8   2  12      321.19      341.63     42.22 o 
  -7   2  12       14.21       26.44      9.44 o 
  -6   2  12       28.37       18.89      8.00 o 
  -5   2  12       55.66       60.78     10.12 o 
  -4   2  12      939.22      986.88     27.48 o 
  -3   2  12        1.93       -5.56      6.67 o 
  -2   2  12      440.37      456.67     17.78 o 
  -1   2  12      268.35      276.67     15.56 o 
   0   2  12      153.74      160.00     15.56 o 
   1   2  12      164.24      154.45     15.56 o 
   2   2  12       24.44       36.67     14.44 o 
   3   2  12      710.95      668.89     31.11 o 
   4   2  12      270.69      252.22     20.00 o 
   5   2  12      378.61      358.54     22.78 o 
   6   2  12       20.61       38.76     39.44 o 
   7   2  12       88.92      -26.67     74.44 o 
   8   2  12       15.60      -13.33     62.22 o 
  -9   3  12      334.66      273.33     42.22 o 
  -8   3  12      214.00      221.39     17.08 o 
  -7   3  12      329.49      317.78     45.56 o 
  -6   3  12      128.63      155.56     32.22 o 
  -5   3  12        0.83       13.33     16.67 o 
  -4   3  12       62.17       44.44     18.89 o 
  -3   3  12       16.32       12.22      5.56 o 
  -2   3  12       15.98       12.22      7.78 o 
  -1   3  12      235.64      261.11     20.00 o 
   0   3  12       44.07       32.22     11.11 o 
   1   3  12        4.01       -5.56      8.89 o 
   2   3  12      288.46      285.56     18.89 o 
   3   3  12      770.59      812.89     34.59 o 
   4   3  12      456.47      451.11     28.89 o 
   5   3  12       14.77       13.33     15.56 o 
   6   3  12        3.46       14.44     18.89 o 
   7   3  12       25.46       56.67     62.22 o 
   8   3  12        0.16     -103.33    103.33 o 
 -10   4  12        8.97       65.56     34.44 o 
  -9   4  12        0.47       11.11     35.56 o 
  -8   4  12        0.40        5.56     23.33 o 
  -7   4  12        9.25       31.11     28.89 o 
  -6   4  12      103.28       61.11     23.33 o 
  -5   4  12      121.06      181.11     37.78 o 
  -4   4  12        0.21       28.89     22.22 o 
  -3   4  12        6.07       -1.11     15.56 o 
  -2   4  12      223.79      218.89     12.22 o 
  -1   4  12      150.70      141.11     13.33 o 
   0   4  12      337.07      291.11     18.89 o 
   1   4  12       21.08       30.00     14.44 o 
   2   4  12        0.76      -12.57     12.57 o 
   3   4  12       94.10       62.03     26.57 o 
   4   4  12      174.35      141.11     47.78 o 
   5   4  12        1.08      -51.11     51.11 o 
   6   4  12      116.63       92.22     24.44 o 
   8   4  12       73.74       72.22     74.44 o 
 -10   5  12       47.61       53.33     37.78 o 
  -9   5  12        0.63       32.22     37.78 o 
  -8   5  12      290.38      331.11     57.78 o 
  -7   5  12       30.44       13.33     20.00 o 
  -6   5  12      618.31      592.23     56.67 o 
  -5   5  12      108.68       56.67     30.00 o 
  -4   5  12       76.72       78.89     22.22 o 
  -3   5  12        8.87       18.89     18.89 o 
  -2   5  12      192.04      185.56     12.22 o 
  -1   5  12       14.36       10.00     11.11 o 
   0   5  12       39.02       51.11     13.33 o 
   1   5  12       91.74      110.00     31.11 o 
   2   5  12       58.56       -8.63     23.95 o 
   3   5  12       45.38       52.22     43.33 o 
   4   5  12       12.84       -6.16     30.00 o 
   5   5  12      398.65      481.11     77.78 o 
   6   5  12        3.47       76.67     85.56 o 
   7   5  12      111.21       56.67     90.00 o 
  -9   6  12       63.72      105.56     45.56 o 
  -8   6  12       76.31      108.89     47.78 o 
  -7   6  12      224.09      144.45     34.44 o 
  -6   6  12      362.44      477.78     51.11 o 
  -5   6  12       57.29      -15.56     30.00 o 
  -4   6  12       85.15       95.56     32.22 o 
  -3   6  12       22.91        6.67     27.78 o 
  -2   6  12      250.41      246.67     14.44 o 
  -1   6  12      160.70      164.45     15.56 o 
   0   6  12       39.16       25.56     17.78 o 
   1   6  12      145.89      141.49     31.11 o 
   2   6  12       24.41       20.09     48.33 o 
   3   6  12       60.90      127.78     42.22 o 
   4   6  12        0.38      114.45     62.22 o 
   5   6  12        2.68       36.67     54.44 o 
   6   6  12        0.01       73.33     90.00 o 
  -9   7  12       22.94      118.89     57.78 o 
  -8   7  12       82.78       38.89     34.44 o 
  -7   7  12      168.23      160.00     46.67 o 
  -6   7  12       11.60       -4.44     38.89 o 
  -5   7  12      183.05      244.45     43.33 o 
  -4   7  12        3.03       22.22     26.67 o 
  -3   7  12       40.89       10.00     24.44 o 
  -2   7  12        0.56       13.33     11.11 o 
  -1   7  12       16.90       15.56     15.56 o 
   0   7  12       70.75       72.03     18.15 o 
   1   7  12       93.92       96.67     38.89 o 
   2   7  12      139.22      123.33     43.33 o 
   3   7  12        0.07      -36.67     36.67 o 
   4   7  12      171.30      164.45     50.00 o 
   5   7  12        0.64       26.67     58.89 o 
  -8   8  12      145.69      123.33     54.44 o 
  -7   8  12        9.24        8.89     46.67 o 
  -6   8  12      252.51      365.56     50.00 o 
  -5   8  12       36.51       44.44     28.89 o 
  -4   8  12        0.43      -12.22     27.78 o 
  -3   8  12      118.19      138.89     33.33 o 
  -2   8  12       12.01       13.33     10.00 o 
  -1   8  12      115.09       75.56     20.00 o 
   0   8  12       17.47      -28.89     28.89 o 
   1   8  12      342.86      336.67     57.78 o 
   2   8  12      209.69      190.00     50.00 o 
   3   8  12      145.35      237.78     62.22 o 
   4   8  12       30.60        8.89     61.11 o 
  -7   9  12       34.26        7.78     62.22 o 
  -6   9  12        0.50        8.89     30.00 o 
  -5   9  12       16.80       -1.11     34.44 o 
  -4   9  12        0.07        7.78     30.00 o 
  -3   9  12        8.70       -5.56     42.22 o 
  -2   9  12        9.69       16.67     30.00 o 
  -1   9  12        6.19       36.67     28.89 o 
   0   9  12      146.19       93.33     44.44 o 
   1   9  12        1.71       64.44     45.56 o 
   2   9  12       22.54       37.78     52.22 o 
   3   9  12       24.43       56.67     84.44 o 
  -5  10  12        2.23      -22.22     51.11 o 
  -4  10  12        4.13        1.11     50.00 o 
  -3  10  12        3.04      -20.00     36.67 o 
  -3 -13  13        4.00      -91.11     91.11 o 
  -2 -13  13        0.77      -92.22     92.22 o 
  -1 -13  13        3.03       63.33     63.33 o 
   0 -13  13        6.24      111.11     65.56 o 
   1 -13  13       71.17       83.33     43.33 o 
   2 -13  13        6.93       13.33     46.67 o 
   3 -13  13        5.57      -74.44     74.44 o 
  -5 -12  13       10.07       52.22     51.11 o 
  -4 -12  13       22.64       37.78     74.44 o 
  -3 -12  13       26.26      195.56     84.44 o 
  -2 -12  13        0.65       12.22     47.78 o 
  -1 -12  13      138.92       92.22     70.00 o 
   0 -12  13       79.34      182.22     74.44 o 
   1 -12  13        0.28       -1.11     62.22 o 
   2 -12  13       48.75       30.00     42.22 o 
   3 -12  13       49.45       87.78     66.67 o 
   4 -12  13        6.79      -14.44     41.11 o 
   5 -12  13        5.04      -32.22     66.67 o 
  -6 -11  13       15.98       38.89     85.56 o 
  -5 -11  13       81.47       13.33     81.11 o 
  -4 -11  13       13.75      -18.89     48.89 o 
  -3 -11  13        0.04        0.00     60.00 o 
  -2 -11  13       17.72       13.33     62.22 o 
  -1 -11  13       14.61       18.89     62.22 o 
   0 -11  13        1.70       45.56     58.89 o 
   1 -11  13        0.77       78.89     56.67 o 
   2 -11  13       80.03      116.67     62.22 o 
   3 -11  13        7.85       -3.33     52.22 o 
   4 -11  13       71.28       76.67     56.67 o 
   5 -11  13       34.53       -2.22     43.33 o 
   6 -11  13        3.56      -90.00     90.00 o 
  -7 -10  13        0.83       57.78     95.56 o 
  -6 -10  13        0.00        5.56     53.33 o 
  -5 -10  13       20.49       31.11     74.44 o 
  -4 -10  13        0.45      -18.89     60.00 o 
  -3 -10  13       14.73       43.33     58.89 o 
  -2 -10  13        8.52       -2.22     53.33 o 
  -1 -10  13        1.17      -28.98     28.98 o 
   0 -10  13       69.03       29.18     41.11 o 
   1 -10  13      127.65      170.00     46.67 o 
   2 -10  13      104.03      210.98     47.22 o 
   3 -10  13        4.58        4.20     32.43 o 
   4 -10  13        4.39        1.11     30.00 o 
   5 -10  13      119.25      212.22     62.22 o 
   6 -10  13       13.04      -23.33     75.56 o 
   7 -10  13      100.93       57.78     65.56 o 
  -8  -9  13       11.09      -28.89     97.78 o 
  -7  -9  13       66.28      -16.67     54.44 o 
  -6  -9  13      740.60      833.34     97.78 o 
  -5  -9  13        5.44       -2.22     34.44 o 
  -4  -9  13      329.70      260.00     58.89 o 
  -3  -9  13        4.65       90.00     55.56 o 
  -2  -9  13        0.11      -31.03     31.03 o 
  -1  -9  13      206.74      193.71     36.11 o 
   0  -9  13       95.26      105.00     34.53 o 
   1  -9  13       62.35       85.68     27.36 o 
   2  -9  13       34.36       18.89     50.00 o 
   3  -9  13      121.43      170.00     35.50 o 
   4  -9  13        0.31       -8.69     27.11 o 
   5  -9  13       55.86       95.56     53.33 o 
   6  -9  13       95.00      330.00     82.22 o 
   7  -9  13       69.93      110.00     54.44 o 
   8  -9  13       85.73       12.22     91.11 o 
  -8  -8  13       29.82       -6.67     55.56 o 
  -7  -8  13      470.14      605.56     98.89 o 
  -6  -8  13      284.10      351.11     77.78 o 
  -5  -8  13        0.32       14.69     29.09 o 
  -4  -8  13       23.56       -3.13     29.89 o 
  -3  -8  13       20.06        2.22     38.89 o 
  -2  -8  13      454.07      443.80     62.78 o 
  -1  -8  13       50.20       94.65     35.00 o 
   0  -8  13      611.25      589.22     43.21 o 
   1  -8  13       54.26       73.48     29.04 o 
   2  -8  13      248.25      281.60     38.28 o 
   3  -8  13      233.29      217.58     50.56 o 
   4  -8  13        0.16      -17.78     31.11 o 
   5  -8  13       51.59       90.33     26.16 o 
   6  -8  13       27.69        8.89     12.82 o 
   7  -8  13       45.66       81.11     55.56 o 
   8  -8  13        0.04       23.33     84.44 o 
  -9  -7  13       15.35      -27.78     83.33 o 
  -8  -7  13        0.60      -70.00     70.00 o 
  -7  -7  13        8.90      -17.78     50.00 o 
  -6  -7  13       12.46        0.44     29.27 o 
  -5  -7  13      204.25      182.57     38.91 o 
  -4  -7  13       43.25       57.91     25.69 o 
  -3  -7  13      102.27      103.49     23.84 o 
  -2  -7  13      233.57      232.12     26.57 o 
  -1  -7  13       48.82       84.95     25.61 o 
   0  -7  13      633.75      619.14     92.78 o 
   1  -7  13      142.35      110.48     21.36 o 
   2  -7  13        5.78       50.76     45.56 o 
   3  -7  13      149.57      152.13     31.19 o 
   4  -7  13       35.38       22.07     28.60 o 
   5  -7  13       37.60       51.15     13.54 o 
   6  -7  13       10.04        7.86      5.51 o 
   7  -7  13        0.17      -72.22     72.22 o 
   8  -7  13        1.38      -24.44     55.56 o 
 -10  -6  13       45.91      142.22    113.33 o 
  -9  -6  13        4.10       24.44     78.89 o 
  -8  -6  13      115.77       88.89     43.33 o 
  -7  -6  13       64.06      102.22     35.56 o 
  -6  -6  13        0.02       -6.67     17.35 o 
  -5  -6  13      194.71      146.96     39.44 o 
  -4  -6  13      397.19      425.36     38.41 o 
  -3  -6  13       73.83       67.80     25.53 o 
  -2  -6  13       61.04       55.38     32.78 o 
  -1  -6  13      449.32      432.55     63.33 o 
   0  -6  13      470.51      441.25     33.35 o 
   1  -6  13      469.12      506.07     38.89 o 
   2  -6  13       24.40       23.50     25.31 o 
   3  -6  13      176.05      167.67     15.85 o 
   4  -6  13       61.85       71.90     13.70 o 
   5  -6  13       93.03       94.44     11.11 o 
   6  -6  13       68.27       75.56     36.67 o 
   7  -6  13      130.37      117.78     56.67 o 
   8  -6  13       20.60      -74.44     74.44 o 
   9  -6  13       28.48      -16.67    107.78 o 
 -10  -5  13       94.91      -14.44     82.22 o 
  -9  -5  13       50.78      101.11     45.56 o 
  -8  -5  13        0.24       10.76     24.74 o 
  -7  -5  13       44.97       34.44     23.33 o 
  -6  -5  13        7.63       19.54     22.82 o 
  -5  -5  13       13.64       46.47     17.87 o 
  -4  -5  13      202.63      165.86     20.52 o 
  -3  -5  13     1077.85     1110.92     41.86 o 
  -2  -5  13      229.73      267.94     19.12 o 
  -1  -5  13     1654.73     1631.62     50.29 o 
   0  -5  13       28.37       10.74     17.22 o 
   1  -5  13      544.03      489.62     23.85 o 
   2  -5  13      540.50      528.60     26.36 o 
   3  -5  13       27.88       30.35     11.72 o 
   4  -5  13       66.49       79.47     15.00 o 
   5  -5  13      154.06      164.45     35.56 o 
   6  -5  13      118.05       78.89     36.67 o 
   7  -5  13       50.86       -3.33     48.89 o 
   8  -5  13        0.84      -52.22     52.22 o 
   9  -5  13       10.50       67.78     83.33 o 
 -10  -4  13       22.19        0.00     50.00 o 
  -9  -4  13      108.36      127.78     58.89 o 
  -8  -4  13       11.02       15.56     27.78 o 
  -7  -4  13      205.28      119.33     41.11 o 
  -6  -4  13        7.15       12.00     20.34 o 
  -5  -4  13        7.79       -5.87     14.69 o 
  -4  -4  13      276.00      256.07     22.82 o 
  -3  -4  13       59.32       67.03     12.74 o 
  -2  -4  13      388.22      348.14     20.29 o 
  -1  -4  13      192.54      174.83     48.33 o 
   0  -4  13      289.09      278.26     39.44 o 
   1  -4  13     1153.29     1210.20     40.55 o 
   2  -4  13      202.13      199.15     25.00 o 
   3  -4  13        2.27       -5.09      9.44 o 
   4  -4  13        3.44        0.14      6.67 o 
   5  -4  13        2.61      -11.11     26.67 o 
   6  -4  13      102.37       81.11     31.11 o 
   7  -4  13       85.78       32.22     38.89 o 
   8  -4  13        3.68       11.11     55.56 o 
   9  -4  13       28.88      -13.33     83.33 o 
 -10  -3  13       10.26      -40.00     40.00 o 
  -9  -3  13       21.27       14.44     45.56 o 
  -8  -3  13       29.83       55.41     25.24 o 
  -7  -3  13      165.35      190.66     25.00 o 
  -6  -3  13      390.53      450.42     33.89 o 
  -5  -3  13       84.71       70.72     31.67 o 
  -4  -3  13      894.91      891.24     34.48 o 
  -3  -3  13       33.65       18.89     10.93 o 
  -2  -3  13       94.84       99.01     16.67 o 
  -1  -3  13      122.55       95.94     13.18 o 
   0  -3  13      460.17      465.37     22.01 o 
   1  -3  13      278.89      267.24     17.51 o 
   2  -3  13        7.02        5.87      8.89 o 
   3  -3  13      777.43      846.03     29.73 o 
   4  -3  13        2.84      -14.44     27.78 o 
   5  -3  13      163.86      106.67     34.44 o 
   6  -3  13       40.00       72.22     46.67 o 
   7  -3  13       48.86      -12.22     45.56 o 
   8  -3  13       59.05       68.89     61.11 o 
   9  -3  13        1.13       20.00     88.89 o 
 -10  -2  13        5.90      -32.22     58.89 o 
  -9  -2  13      134.48      116.67     46.67 o 
  -8  -2  13       10.36       12.22     26.67 o 
  -7  -2  13      283.25      266.22     23.56 o 
  -6  -2  13      196.82      211.26     21.67 o 
  -5  -2  13      475.41      437.80     29.44 o 
  -4  -2  13       96.05       69.85     15.00 o 
  -3  -2  13       21.73       22.08     13.89 o 
  -2  -2  13      357.82      348.48     18.30 o 
  -1  -2  13       15.55       11.01     11.67 o 
   0  -2  13       29.63       38.49     12.11 o 
   1  -2  13       87.15       77.32     19.44 o 
   2  -2  13      159.47      175.99     14.79 o 
   3  -2  13     1170.91     1153.34     54.44 o 
   4  -2  13      376.73      311.11     37.78 o 
   5  -2  13      375.00      354.45     50.00 o 
   6  -2  13        3.97       -7.78     33.33 o 
   8  -2  13        6.22       37.78     46.67 o 
 -11  -1  13        0.03      -31.11     61.11 o 
 -10  -1  13       26.38      -11.69     34.12 o 
  -9  -1  13        5.29       57.78     34.44 o 
  -8  -1  13       87.70       36.67     26.67 o 
  -7  -1  13       79.46       62.27     21.11 o 
  -6  -1  13       98.08       76.75     15.62 o 
  -5  -1  13      147.11      154.56     16.23 o 
  -4  -1  13      177.92      203.89     30.56 o 
  -3  -1  13       13.41       17.27     11.58 o 
  -2  -1  13       14.53        3.86      8.89 o 
  -1  -1  13       58.44       77.53     10.92 o 
   0  -1  13        5.98        8.06      7.74 o 
   1  -1  13       36.47       51.11     12.22 o 
   2  -1  13      405.09      404.45     31.11 o 
   3  -1  13       77.88       30.00     42.22 o 
   4  -1  13      289.12      230.00     27.78 o 
   5  -1  13       62.10       62.22     42.22 o 
   6  -1  13       89.62       24.44     40.00 o 
   8  -1  13        4.72       23.33     47.78 o 
   9  -1  13        2.81      -16.67     61.11 o 
 -11   0  13       32.24       86.67     56.67 o 
 -10   0  13       63.85       65.56     51.11 o 
  -9   0  13        3.78       -1.11     32.22 o 
  -8   0  13      358.39      315.56     32.22 o 
  -7   0  13       20.12       30.92     17.87 o 
  -6   0  13        7.27       14.51     12.28 o 
  -5   0  13      146.75      146.75     11.37 o 
  -4   0  13       81.36       63.81     10.12 o 
  -3   0  13      666.36      640.88     21.17 o 
  -2   0  13      283.26      323.70     17.78 o 
  -1   0  13      138.30      132.10     11.37 o 
   0   0  13      200.03      178.89     16.67 o 
   1   0  13       45.03       36.67     12.22 o 
   2   0  13       30.53       15.56     12.22 o 
   3   0  13       48.21       21.11     11.11 o 
   4   0  13     1509.90     1543.34     64.44 o 
   5   0  13      196.42      187.78     57.78 o 
   6   0  13      367.76      311.11     47.78 o 
   7   0  13       30.75        1.11     50.00 o 
   8   0  13       85.30      114.45     60.00 o 
 -10   1  13       33.07       22.22     47.78 o 
  -9   1  13      133.75      107.78     35.56 o 
  -8   1  13        2.87      -12.07     14.08 o 
  -7   1  13      693.40      709.36     45.56 o 
  -6   1  13      197.02      226.95     13.29 o 
  -5   1  13      253.68      277.45     14.08 o 
  -4   1  13        1.94       -3.65      8.22 o 
  -3   1  13     1219.67     1262.07     31.81 o 
  -2   1  13      190.05      166.67     13.33 o 
  -1   1  13      424.67      400.00     20.00 o 
   0   1  13      536.47      497.78     22.22 o 
   1   1  13      120.08      114.45     12.22 o 
   2   1  13      322.21      306.67     20.00 o 
   3   1  13      255.73      281.11     23.33 o 
   4   1  13      120.63      102.22     14.44 o 
   5   1  13      148.26      156.67     17.78 o 
   7   1  13        1.17       53.33     74.44 o 
   8   1  13       64.08      170.00    100.00 o 
  -9   2  13        8.89        7.78     23.33 o 
  -8   2  13      187.01      189.25     23.84 o 
  -7   2  13       14.71       10.59     11.71 o 
  -6   2  13      121.31      126.48     10.41 o 
  -5   2  13       77.98       88.71     15.00 o 
  -4   2  13       45.02       37.78      7.78 o 
  -3   2  13       22.15       20.00      7.78 o 
  -2   2  13        2.86       -3.33      7.78 o 
  -1   2  13      357.01      333.33     17.78 o 
   0   2  13       26.90       -3.33     12.22 o 
   1   2  13      137.25      125.56     16.67 o 
   2   2  13       13.59       12.22     14.44 o 
   3   2  13      178.25      197.78     23.33 o 
   4   2  13      129.18      104.44     16.67 o 
   5   2  13        0.03       -5.56     13.33 o 
   6   2  13       43.30       27.78     15.56 o 
   7   2  13        6.73      -55.56     55.56 o 
   8   2  13       19.08      -23.33     66.67 o 
  -9   3  13        0.06      -15.56     25.56 o 
  -8   3  13        0.65      -32.22     32.22 o 
  -7   3  13       10.55       10.00     31.11 o 
  -6   3  13      153.64      120.00     24.44 o 
  -5   3  13       82.50      116.67     25.56 o 
  -4   3  13      799.87      862.23     64.44 o 
  -3   3  13        3.53        2.22      7.78 o 
  -2   3  13      207.73      210.00     13.33 o 
  -1   3  13      406.42      407.78     24.44 o 
   0   3  13       30.07       33.33     12.22 o 
   1   3  13      175.14      242.22     22.22 o 
   2   3  13        0.41        1.11     14.44 o 
   3   3  13      119.67      121.11     22.22 o 
   4   3  13        3.49       11.11     13.33 o 
   5   3  13      450.89      477.78     32.22 o 
   6   3  13        1.98        1.11     17.78 o 
   7   3  13       79.73      132.22     57.78 o 
   8   3  13      101.28      134.45    132.22 o 
 -10   4  13        1.24      -44.44     44.44 o 
  -9   4  13       98.21       57.78     40.00 o 
  -8   4  13       34.22       58.89     35.56 o 
  -7   4  13      141.87      122.22     30.00 o 
  -6   4  13       81.26       56.67     33.33 o 
  -5   4  13     1221.85     1233.34     82.22 o 
  -4   4  13        1.66        6.67     16.67 o 
  -3   4  13      421.08      437.78     14.44 o 
  -2   4  13        7.20        8.89     13.33 o 
  -1   4  13      253.74      247.78     17.78 o 
   0   4  13       37.48       34.44     12.22 o 
   1   4  13       73.61       95.56     16.67 o 
   2   4  13      275.81      301.11     24.44 o 
   3   4  13       89.45       81.65     52.22 o 
   4   4  13       39.07       20.45     35.56 o 
   5   4  13        2.56       32.22     21.11 o 
   6   4  13       21.95       -5.56     22.22 o 
   7   4  13       11.12      -22.22     95.56 o 
 -10   5  13        0.02        1.11     31.11 o 
  -9   5  13       24.83       15.56     43.33 o 
  -8   5  13       17.34        2.22     26.67 o 
  -7   5  13        9.26       25.56     33.33 o 
  -6   5  13        8.47        1.11     35.56 o 
  -5   5  13       35.51       55.56     23.33 o 
  -4   5  13      355.06      344.45     44.44 o 
  -3   5  13      149.48      120.00     22.22 o 
  -2   5  13      108.03      104.44     11.11 o 
  -1   5  13       40.65       33.33     11.11 o 
   0   5  13        0.32       -6.67     14.44 o 
   1   5  13        3.35        2.22     16.67 o 
   2   5  13       55.48       56.94     18.45 o 
   3   5  13       44.18       13.33     17.78 o 
   4   5  13       64.85       44.44     21.11 o 
   5   5  13        0.56       -7.78     27.78 o 
   6   5  13       13.69       13.33     55.56 o 
  -9   6  13        2.01      -23.33     34.44 o 
  -8   6  13       28.12       13.33     43.33 o 
  -7   6  13       23.15       56.67     30.00 o 
  -6   6  13       56.01       71.11     38.89 o 
  -5   6  13      123.43      115.56     40.00 o 
  -4   6  13       63.23       63.33     35.56 o 
  -3   6  13        6.08        7.78     31.11 o 
  -2   6  13      116.64      117.78     11.11 o 
  -1   6  13        0.77      -13.33     13.33 o 
   0   6  13        0.99       -1.11     12.22 o 
   1   6  13       79.69       72.98     16.17 o 
   2   6  13       28.24       16.67     38.89 o 
   3   6  13      140.13      146.67     38.89 o 
   4   6  13       36.18       47.78     46.67 o 
   5   6  13       64.22       15.56     71.11 o 
   6   6  13        0.01      -30.00     68.89 o 
  -8   7  13       14.86      -40.00     44.44 o 
  -7   7  13       99.10      167.78     53.33 o 
  -6   7  13      100.61       92.22     35.56 o 
  -5   7  13      452.43      506.67     57.78 o 
  -4   7  13       33.64       -5.56     25.56 o 
  -3   7  13       11.68        4.44     34.44 o 
  -2   7  13        5.53       -1.11     10.00 o 
  -1   7  13       19.85       -4.44     15.56 o 
   0   7  13       66.33       85.56     21.11 o 
   1   7  13        1.49      -38.89     38.89 o 
   2   7  13       99.79       82.22     53.33 o 
   3   7  13       41.18      113.33     74.44 o 
   4   7  13       79.57      -51.11     72.22 o 
   5   7  13        1.78      -81.11     81.11 o 
  -8   8  13        5.12       47.78     57.78 o 
  -7   8  13        1.77      -33.33     33.33 o 
  -6   8  13        0.82       27.78     35.56 o 
  -5   8  13        2.30       -2.22     30.00 o 
  -4   8  13        1.45      -35.56     35.56 o 
  -3   8  13        1.27       30.00     41.11 o 
  -2   8  13       13.01      -16.67     27.78 o 
  -1   8  13        5.89       17.78     21.11 o 
   0   8  13        0.29       25.56     38.89 o 
   1   8  13       23.48       33.33     42.22 o 
   2   8  13       14.66       25.56     56.67 o 
   3   8  13        2.56       10.00     65.56 o 
   4   8  13        8.23        7.78     57.78 o 
  -6   9  13       14.17        3.33     38.89 o 
  -5   9  13        8.68       33.33     37.78 o 
  -4   9  13       42.06      123.33     55.56 o 
  -3   9  13       23.36       -8.89     48.89 o 
  -2   9  13        6.32       51.11     41.11 o 
  -1   9  13       18.15        2.22     33.33 o 
   1   9  13       94.35      148.89     53.33 o 
   2   9  13        0.24      103.33     67.78 o 
  -4  10  13       17.14      -25.56     38.89 o 
  -3  10  13       16.70        4.44     37.78 o 
  -2  10  13       52.69       78.89     45.56 o 
  -2 -13  14        2.10       44.44     86.67 o 
  -1 -13  14        4.65       33.33     45.56 o 
   0 -13  14      124.68       95.56     55.56 o 
   1 -13  14        9.96       93.33     68.89 o 
   2 -13  14       16.98        7.78     71.11 o 
   3 -13  14       86.54       95.56     60.00 o 
  -4 -12  14       34.82       41.11     52.22 o 
  -3 -12  14       12.19       32.22     54.44 o 
  -2 -12  14       39.64      -54.44     76.67 o 
  -1 -12  14        1.49        2.22     64.44 o 
   0 -12  14        0.00      -17.78     58.89 o 
   1 -12  14       12.46      -71.11     71.11 o 
   2 -12  14        6.38       22.22     53.33 o 
   3 -12  14        0.48      -24.44     47.78 o 
   4 -12  14        2.48        0.00     64.44 o 
   5 -12  14       28.57      -12.22     57.78 o 
  -6 -11  14        9.92      -65.56     65.56 o 
  -5 -11  14        0.26       48.89     81.11 o 
  -4 -11  14        1.41       47.78     74.44 o 
  -3 -11  14       51.11       73.33     62.22 o 
  -2 -11  14        3.68      -26.67     40.00 o 
  -1 -11  14       49.96       95.56     65.56 o 
   0 -11  14        0.62       61.11     64.44 o 
   1 -11  14        2.79       33.33     54.44 o 
   2 -11  14       79.53      123.33     44.44 o 
   3 -11  14       44.00       50.00     46.67 o 
   4 -11  14        6.16        2.22     42.22 o 
   5 -11  14       21.79       13.33     56.67 o 
   6 -11  14       12.05       16.67     56.67 o 
  -7 -10  14       17.06       66.67     65.56 o 
  -6 -10  14        0.53      -33.33     74.44 o 
  -5 -10  14       33.29       45.56     55.56 o 
  -4 -10  14      250.15      227.78     52.22 o 
  -3 -10  14        1.84       -3.33     43.33 o 
  -2 -10  14      411.48      541.11     82.22 o 
  -1 -10  14       17.20       96.67     54.44 o 
   0 -10  14      228.66      233.33     56.67 o 
   1 -10  14        3.94        7.78     28.89 o 
   2 -10  14       12.87       45.56     52.22 o 
   3 -10  14       33.73       26.67     37.78 o 
   4 -10  14       96.17      104.44     52.22 o 
   5 -10  14       32.58      -51.11     55.56 o 
   6 -10  14       47.90       15.56     51.11 o 
   7 -10  14        0.23     -100.00    100.00 o 
  -8  -9  14        0.38       17.78    107.78 o 
  -7  -9  14       27.85      -21.11     84.44 o 
  -6  -9  14      366.85      296.67     81.11 o 
  -5  -9  14        6.16       -2.22     61.11 o 
  -4  -9  14      236.13      160.00     58.89 o 
  -3  -9  14        2.73       22.93     47.78 o 
  -2  -9  14      263.94      306.33     48.87 o 
  -1  -9  14       23.72      -17.71     26.69 o 
   0  -9  14        0.26       -6.04     23.33 o 
   1  -9  14       32.30      -20.56     35.76 o 
   2  -9  14        1.20       25.56     44.44 o 
   3  -9  14       21.30        1.48     25.41 o 
   4  -9  14       46.10       14.44     47.78 o 
   5  -9  14        7.54      -51.11     51.11 o 
   6  -9  14       33.39       45.56     54.44 o 
  -8  -8  14        1.59       92.22     78.89 o 
  -7  -8  14        0.40       13.33     42.22 o 
  -6  -8  14        5.47      -57.78     57.78 o 
  -5  -8  14       19.97       24.44     53.33 o 
  -4  -8  14       74.13       84.31     34.64 o 
  -3  -8  14      654.52      593.47     75.56 o 
  -2  -8  14       99.22      138.15     34.44 o 
  -1  -8  14       11.67        0.49     23.49 o 
   0  -8  14      616.40      711.17     48.83 o 
   1  -8  14        0.32      -13.94     27.88 o 
   2  -8  14        9.19       38.89     43.33 o 
   3  -8  14        0.00        9.12     48.89 o 
   4  -8  14       75.60       78.89     36.67 o 
   5  -8  14        1.46       47.78     65.56 o 
   6  -8  14       93.14       90.00     45.56 o 
   7  -8  14        7.31       11.11     75.56 o 
   8  -8  14       34.04      -45.56     86.67 o 
  -9  -7  14       80.50      -98.89     98.89 o 
  -8  -7  14       26.34       43.33     73.33 o 
  -7  -7  14      170.29      185.56     60.00 o 
  -6  -7  14       83.28       52.88     52.22 o 
  -5  -7  14        2.98       37.78     43.33 o 
  -4  -7  14       14.62       44.77     33.22 o 
  -3  -7  14       89.95       90.48     32.54 o 
  -2  -7  14      117.90      118.95     26.69 o 
  -1  -7  14        3.36        9.12     22.42 o 
   0  -7  14     1157.52     1172.44     57.74 o 
   1  -7  14      697.28      753.88     75.00 o 
   2  -7  14      117.52       93.92     30.41 o 
   3  -7  14        0.07      -32.22     35.56 o 
   4  -7  14        0.85      -15.67     17.22 o 
   5  -7  14       17.03        8.89     11.93 o 
   6  -7  14      185.25      235.56     76.67 o 
   7  -7  14        5.77       -4.44     53.33 o 
   8  -7  14       54.46      123.33     77.78 o 
  -9  -6  14      129.85       66.67     48.89 o 
  -8  -6  14       77.34       77.78     51.11 o 
  -7  -6  14        5.20       22.22     61.11 o 
  -6  -6  14        6.61       -6.67     30.00 o 
  -5  -6  14        0.15        2.75     23.33 o 
  -4  -6  14       17.35       16.81     15.50 o 
  -3  -6  14      681.11      666.75     39.50 o 
  -2  -6  14      200.86      208.66     30.52 o 
  -1  -6  14      103.85      137.36     25.45 o 
   0  -6  14      587.91      544.77     81.67 o 
   1  -6  14       40.61       69.44     23.09 o 
   2  -6  14       10.73       -8.18     16.11 o 
   3  -6  14       10.49       16.41     12.74 o 
   4  -6  14        1.29        3.96     11.67 o 
   5  -6  14        2.22        3.94      6.53 o 
   6  -6  14        4.63       47.78     46.67 o 
   7  -6  14       21.12       74.44     70.00 o 
   8  -6  14       11.54       44.44     86.67 o 
 -10  -5  14       18.03      -66.67     66.67 o 
  -9  -5  14       12.53      -65.56     65.56 o 
  -8  -5  14        0.59       -2.12     20.02 o 
  -7  -5  14       10.74       18.89     24.44 o 
  -6  -5  14        0.00       17.76     33.89 o 
  -5  -5  14       65.58       44.82     27.22 o 
  -4  -5  14        5.08       -1.03     14.69 o 
  -3  -5  14       47.85       75.33     16.99 o 
  -2  -5  14       72.07       79.29     37.22 o 
  -1  -5  14      673.82      756.89     31.37 o 
   0  -5  14       46.74       49.40     29.44 o 
   1  -5  14       99.75       85.61     13.44 o 
   2  -5  14      262.81      247.14     41.67 o 
   3  -5  14        4.51       -9.70      9.70 o 
   4  -5  14      107.66      133.85     13.91 o 
   5  -5  14       52.74       40.00     31.11 o 
   6  -5  14      354.19      418.89     57.78 o 
   7  -5  14      103.88       74.44     54.44 o 
   8  -5  14       44.20      -15.56     68.89 o 
   9  -5  14        2.16      -58.89     66.67 o 
 -10  -4  14       37.34       33.33     45.56 o 
  -9  -4  14       46.78       65.56     66.67 o 
  -8  -4  14        1.25       45.56     35.56 o 
  -7  -4  14        4.19       16.67     28.89 o 
  -6  -4  14       77.96       67.62     20.01 o 
  -5  -4  14       21.32       36.83     19.44 o 
  -4  -4  14      255.51      275.51     26.67 o 
  -3  -4  14       14.21       34.39     14.95 o 
  -2  -4  14      592.51      577.93     37.78 o 
  -1  -4  14      213.60      229.04     40.56 o 
   0  -4  14      867.44      786.25     49.44 o 
   1  -4  14        0.04       12.27     10.66 o 
   2  -4  14      136.10      149.50     14.32 o 
   3  -4  14       13.91       16.48      9.83 o 
   4  -4  14      139.23       83.33     34.44 o 
   5  -4  14       16.77       13.33     27.78 o 
   6  -4  14        0.01       17.78     43.33 o 
   7  -4  14       81.49      203.33     65.56 o 
   8  -4  14       65.71       44.44     63.33 o 
   9  -4  14        1.60       48.89    103.33 o 
 -10  -3  14       14.46      124.07     42.81 o 
  -9  -3  14        2.62       27.78     50.00 o 
  -8  -3  14        0.38       62.22     35.56 o 
  -7  -3  14      183.34      163.72     23.41 o 
  -6  -3  14      345.94      347.92     25.00 o 
  -5  -3  14       24.46       34.81     28.89 o 
  -4  -3  14     1096.78     1101.49     41.11 o 
  -3  -3  14       24.40       31.46     12.11 o 
  -2  -3  14      267.02      252.08     24.44 o 
  -1  -3  14       24.75       21.43      9.71 o 
   0  -3  14      292.98      276.58     36.11 o 
   1  -3  14      161.85      209.77     21.11 o 
   2  -3  14       45.36       53.71     10.58 o 
   3  -3  14      147.25      114.45     28.89 o 
   4  -3  14      282.66      321.11     35.56 o 
   5  -3  14        5.38      -30.00     45.56 o 
   6  -3  14        7.53        6.67     45.56 o 
   7  -3  14       27.29       21.11     40.00 o 
   8  -3  14        0.01        5.56     56.67 o 
   9  -3  14       10.13       73.33    101.11 o 
 -10  -2  14        2.89       34.44     50.00 o 
  -9  -2  14        1.08      -23.33     43.33 o 
  -8  -2  14        0.41      -19.24     19.24 o 
  -7  -2  14      175.30      166.63     24.04 o 
  -6  -2  14       60.06       92.24     53.89 o 
  -5  -2  14       93.63       67.63     16.64 o 
  -4  -2  14       37.46       21.23     14.38 o 
  -3  -2  14      665.06      665.22     31.67 o 
  -2  -2  14      573.28      567.99     57.78 o 
  -1  -2  14       31.83       38.15     11.93 o 
   0  -2  14      402.28      431.07     28.89 o 
   1  -2  14      687.87      651.50     51.11 o 
   2  -2  14       66.29       57.78     17.78 o 
   3  -2  14      286.74      250.00     27.78 o 
   4  -2  14       13.16       35.56     32.22 o 
   5  -2  14      725.93      582.23     62.22 o 
   6  -2  14      685.95      851.12     74.44 o 
   8  -2  14      200.24       64.44     73.33 o 
 -11  -1  14        2.35      -54.44     54.44 o 
 -10  -1  14        2.37       33.33     43.33 o 
  -9  -1  14       37.88        8.89     46.67 o 
  -8  -1  14       26.58       32.22     28.89 o 
  -7  -1  14      827.34      865.56     50.00 o 
  -6  -1  14        9.00       20.74     41.11 o 
  -5  -1  14      344.97      372.95     41.67 o 
  -4  -1  14      424.07      432.61     21.79 o 
  -3  -1  14       17.24       17.10     11.27 o 
  -2  -1  14     1473.47     1424.33     36.53 o 
  -1  -1  14      130.72      126.40     18.89 o 
   0  -1  14     1712.40     1684.73     42.40 o 
   1  -1  14     1311.59     1281.12     38.89 o 
   2  -1  14      573.91      596.67     41.11 o 
   3  -1  14      339.34      343.34     31.11 o 
   4  -1  14       28.21       46.67     36.67 o 
   5  -1  14        1.11      -14.44     35.56 o 
   6  -1  14        5.00       -3.33     40.00 o 
   8  -1  14        0.01      -48.89     54.44 o 
 -10   0  14       69.27       44.44     41.11 o 
  -9   0  14        0.07      -34.44     34.44 o 
  -8   0  14      103.76       87.61     19.75 o 
  -7   0  14       96.08       94.42     16.55 o 
  -6   0  14      385.83      399.29     23.19 o 
  -5   0  14      492.07      471.53     19.24 o 
  -4   0  14      553.62      575.41     28.33 o 
  -3   0  14      654.52      653.21     22.38 o 
  -2   0  14      411.76      390.46     25.56 o 
  -1   0  14       40.96       39.21      7.86 o 
   0   0  14       47.08       26.67     15.56 o 
   1   0  14       10.98       20.00     13.33 o 
   2   0  14      116.86      113.33     14.44 o 
   3   0  14      578.76      572.23     30.00 o 
   4   0  14        7.94       -4.44     11.11 o 
   5   0  14        0.03      -36.67     43.33 o 
   6   0  14       32.54      132.22     52.22 o 
   7   0  14       26.95       73.33     63.33 o 
   8   0  14       20.99      -42.22     64.44 o 
  -9   1  14      164.46      181.11     41.11 o 
  -8   1  14       34.72       18.89     26.67 o 
  -7   1  14       35.13       44.57     15.56 o 
  -6   1  14      207.65      205.31     16.67 o 
  -5   1  14      442.10      450.75     23.89 o 
  -4   1  14      598.71      633.64     24.44 o 
  -3   1  14      149.92      160.73     15.00 o 
  -2   1  14      111.18      111.11     13.33 o 
  -1   1  14       66.44       55.56     12.22 o 
   0   1  14       71.96       84.44     14.44 o 
   1   1  14       12.38       21.11     13.33 o 
   2   1  14      116.71       65.56     15.56 o 
   3   1  14        3.92       -5.56     12.22 o 
   4   1  14       18.98       33.33     14.44 o 
   5   1  14        2.50      -11.11     11.11 o 
   7   1  14        0.08        0.00     63.33 o 
   8   1  14       51.42      122.22    116.67 o 
  -9   2  14       24.38       22.22     24.44 o 
  -8   2  14      109.06       80.14     20.56 o 
  -7   2  14       50.94       67.69     11.47 o 
  -6   2  14       91.73      106.03     13.29 o 
  -5   2  14       15.37       13.94      8.54 o 
  -4   2  14     1100.10     1136.67     33.33 o 
  -3   2  14      865.02      914.45     28.89 o 
  -2   2  14      398.94      356.67     18.89 o 
  -1   2  14       91.65       88.89     12.22 o 
   0   2  14      491.53      485.56     24.44 o 
   1   2  14       57.44       66.67     13.33 o 
   2   2  14       55.60       36.67     15.56 o 
   3   2  14       50.29       64.44     17.78 o 
   4   2  14      202.57      171.11     21.11 o 
   5   2  14      140.14      146.67     18.89 o 
   6   2  14      100.76       90.00     18.89 o 
   7   2  14        0.04        1.11     50.00 o 
   8   2  14        3.28        7.78     74.44 o 
  -9   3  14       48.40       56.67     35.56 o 
  -8   3  14      174.06      123.33     35.56 o 
  -7   3  14       25.75       33.33     30.00 o 
  -6   3  14       79.92       68.89     32.22 o 
  -5   3  14       28.36       44.44     27.78 o 
  -4   3  14       28.26       25.56      5.56 o 
  -3   3  14      139.28      138.89     11.11 o 
  -2   3  14      598.78      573.34     32.22 o 
  -1   3  14       23.96       14.44     10.00 o 
   0   3  14      294.86      292.22     20.00 o 
   1   3  14       11.55       31.11     14.44 o 
   2   3  14       31.01       47.78     14.44 o 
   3   3  14        3.16       17.78     12.22 o 
   4   3  14       57.70       61.11     20.00 o 
   5   3  14       33.61       40.00     20.00 o 
   6   3  14       10.33      -11.11     71.11 o 
   7   3  14       46.43       41.11     70.00 o 
 -10   4  14        0.43       41.11     50.00 o 
  -9   4  14       82.90       66.67     31.11 o 
  -8   4  14       75.79       54.44     40.00 o 
  -7   4  14       89.50       65.56     37.78 o 
  -6   4  14      184.59      171.11     31.11 o 
  -5   4  14      316.87      354.45     42.22 o 
  -4   4  14       88.01       80.00     25.56 o 
  -3   4  14      300.70      303.33     13.33 o 
  -2   4  14        2.75      -10.00     12.22 o 
  -1   4  14        0.01       -4.44     13.33 o 
   0   4  14       31.98       27.78     13.33 o 
   1   4  14        1.07        2.22     16.67 o 
   2   4  14      164.61      181.11     23.33 o 
   3   4  14       85.71       57.78     21.11 o 
   4   4  14       19.87       18.89     20.00 o 
   5   4  14        0.74       13.33     24.44 o 
   6   4  14        5.82       93.33     57.78 o 
   7   4  14       10.90      141.11    100.00 o 
  -9   5  14       20.42       -1.11     26.67 o 
  -8   5  14        5.18       22.22     41.11 o 
  -7   5  14       69.79      154.45     45.56 o 
  -6   5  14       39.80      -11.11     25.56 o 
  -5   5  14       18.78       -7.78     23.33 o 
  -4   5  14      142.93       84.44     32.22 o 
  -3   5  14      147.77      162.22     37.78 o 
  -2   5  14      140.00      143.33     13.33 o 
  -1   5  14      149.77      133.33     16.67 o 
   0   5  14       70.58       71.11     16.67 o 
   1   5  14       70.47       62.22     14.44 o 
   2   5  14        7.59       30.00     24.44 o 
   3   5  14        5.80        0.00     22.22 o 
   4   5  14       23.86       50.54     61.67 o 
   5   5  14       62.27        4.44     26.67 o 
   6   5  14      107.94       21.11     65.56 o 
  -9   6  14       68.73       40.00     36.67 o 
  -8   6  14      199.26      144.45     38.89 o 
  -7   6  14       10.88       35.56     43.33 o 
  -6   6  14      221.00      241.11     50.00 o 
  -5   6  14        3.53       35.56     38.89 o 
  -4   6  14       84.96       71.11     35.56 o 
  -3   6  14        0.01      -15.56     22.22 o 
  -2   6  14        0.31       -4.44     10.00 o 
  -1   6  14       34.85       46.67     17.78 o 
   0   6  14        6.13       27.78     21.11 o 
   1   6  14       77.40       43.33     18.89 o 
   2   6  14        1.34        8.89     18.89 o 
   3   6  14       56.54       20.00     26.67 o 
   4   6  14       15.10       11.11     32.22 o 
   5   6  14        3.03       17.78     36.67 o 
  -8   7  14        9.44       63.33     45.56 o 
  -7   7  14       18.29       16.67     30.00 o 
  -6   7  14        0.31      -16.67     31.11 o 
  -5   7  14       18.80       12.22     27.78 o 
  -4   7  14       16.70       32.22     28.89 o 
  -3   7  14       73.23       88.89     38.89 o 
  -2   7  14       33.24       24.44     11.11 o 
  -1   7  14       83.29      103.33     17.78 o 
   0   7  14       63.95       80.00     21.11 o 
   1   7  14       24.77       36.67     25.56 o 
   2   7  14       46.31       10.00     22.22 o 
   3   7  14        2.54      -13.33     25.56 o 
   4   7  14       94.64       56.67     30.00 o 
  -7   8  14      175.39      144.45     51.11 o 
  -6   8  14       51.46        4.44     32.22 o 
  -5   8  14       80.61       54.44     35.56 o 
  -4   8  14       77.29      135.56     44.44 o 
  -3   8  14        3.32      -24.44     44.44 o 
  -2   8  14      103.98      153.33     35.56 o 
  -1   8  14       18.23       -6.67     28.89 o 
   0   8  14       34.29       55.56     27.78 o 
   1   8  14       61.57       38.89     24.44 o 
   2   8  14      179.65      280.00     68.89 o 
   3   8  14        3.51       56.67     70.00 o 
  -5   9  14        0.49      -37.78     37.78 o 
  -4   9  14        5.60       56.67     60.00 o 
  -3   9  14        3.69       -4.44     33.33 o 
  -2   9  14       17.74       55.56     54.44 o 
  -1   9  14      157.18      197.78     58.89 o 
   0   9  14       23.89       52.22     57.78 o 
  -1 -13  15       14.16        7.78     60.00 o 
   0 -13  15       19.26       -8.89     54.44 o 
   1 -13  15       48.38       38.89     83.33 o 
   2 -13  15        0.86      -51.11     81.11 o 
  -4 -12  15       19.45      -20.00     61.11 o 
  -3 -12  15       10.47      -60.00     60.00 o 
  -2 -12  15       68.71       61.11     74.44 o 
  -1 -12  15       21.73      -15.56     58.89 o 
   0 -12  15       58.14       -1.11     63.33 o 
   1 -12  15       42.56       62.22     66.67 o 
   2 -12  15        0.01       55.56     68.89 o 
   3 -12  15       61.11       57.78     43.33 o 
  -5 -11  15       27.74       42.22     82.22 o 
  -4 -11  15       91.32      215.56     91.11 o 
  -3 -11  15        3.51      -44.44     66.67 o 
  -2 -11  15        0.56       15.56     46.67 o 
  -1 -11  15      103.20      114.45     41.11 o 
   0 -11  15        0.19      -13.33     54.44 o 
   1 -11  15        7.46      124.45     77.78 o 
   2 -11  15       18.59       34.44     46.67 o 
   3 -11  15       21.73      -61.11     61.11 o 
   4 -11  15       25.48       37.78     57.78 o 
   5 -11  15      122.90      130.00     57.78 o 
  -6 -10  15       25.83      -15.56     77.78 o 
  -5 -10  15       11.11       31.11     68.89 o 
  -4 -10  15        0.14       43.33     60.00 o 
  -3 -10  15       19.48       11.11     55.56 o 
  -2 -10  15        0.22       13.33     41.11 o 
  -1 -10  15        2.65       27.78     41.11 o 
   0 -10  15       44.86       50.00     40.00 o 
   1 -10  15       48.85      107.78     45.56 o 
   2 -10  15       82.96       84.44     55.56 o 
   3 -10  15       23.74      -15.56     35.56 o 
   4 -10  15       14.49       15.56     65.56 o 
   5 -10  15       54.54       13.33     45.56 o 
  -7  -9  15       10.26       75.56     87.78 o 
  -6  -9  15        7.11       -3.33     72.22 o 
  -5  -9  15       12.15      -41.11     47.78 o 
  -4  -9  15        4.16        2.22     34.44 o 
  -3  -9  15      299.38      332.22     67.78 o 
  -2  -9  15       74.00       56.62     36.57 o 
  -1  -9  15       73.31       51.94     79.44 o 
   0  -9  15        2.87       64.46     37.64 o 
   1  -9  15       44.81        9.88     26.25 o 
   2  -9  15       30.21       21.11     44.44 o 
   3  -9  15      116.67      137.78     43.33 o 
   4  -9  15       79.92       25.56     56.67 o 
   5  -9  15       40.20       53.89     34.57 o 
   7  -9  15       37.64       33.33     90.00 o 
  -8  -8  15      158.36      335.56    104.44 o 
  -7  -8  15      176.86      171.11     72.22 o 
  -6  -8  15      434.75      284.45     65.56 o 
  -5  -8  15       48.84       40.00     36.67 o 
  -4  -8  15      297.93      322.06     38.10 o 
  -3  -8  15       37.28       -9.94     39.44 o 
  -2  -8  15       19.08        8.89     32.18 o 
  -1  -8  15       54.21       67.78     30.00 o 
   0  -8  15      111.37       64.69     31.76 o 
   1  -8  15      443.10      465.35     37.26 o 
   2  -8  15        0.92        8.50     26.57 o 
   3  -8  15      131.70      151.63     30.44 o 
   4  -8  15       23.13       53.33     20.00 o 
   5  -8  15       76.37       67.14     16.75 o 
   6  -8  15       21.58       70.00     86.67 o 
   7  -8  15        1.62       12.22     60.00 o 
  -9  -7  15      176.07      124.45     67.78 o 
  -8  -7  15       98.79       94.44     54.44 o 
  -7  -7  15       53.96       74.44     66.67 o 
  -6  -7  15       10.17       48.89     35.56 o 
  -5  -7  15       12.92       33.33     25.56 o 
  -4  -7  15       68.86      105.89     35.51 o 
  -3  -7  15      219.45      161.01     37.31 o 
  -2  -7  15       14.24      -30.52     30.52 o 
  -1  -7  15       26.61       17.84     27.49 o 
   0  -7  15        0.06       20.54     23.53 o 
   1  -7  15       10.94        2.20     23.64 o 
   2  -7  15       23.86       82.40     35.56 o 
   3  -7  15      116.07       97.78     20.00 o 
   4  -7  15       91.64       87.21     16.28 o 
   5  -7  15       21.11       20.00     61.11 o 
   6  -7  15       91.35       20.00     55.56 o 
   7  -7  15       21.33      -31.11     46.67 o 
   8  -7  15       73.04      116.67     81.11 o 
  -9  -6  15        0.06      -56.67     82.22 o 
  -8  -6  15       39.79       76.67     56.67 o 
  -7  -6  15        0.31      -37.78     52.22 o 
  -6  -6  15       60.27       45.50     21.70 o 
  -5  -6  15        3.77       -6.21     20.28 o 
  -4  -6  15       19.30       44.00     24.44 o 
  -3  -6  15       48.68       70.89     16.89 o 
  -2  -6  15        0.26      -16.94     40.56 o 
  -1  -6  15      169.03      210.58     20.87 o 
   0  -6  15      251.24      303.92     24.04 o 
   1  -6  15      130.52      121.17     40.56 o 
   2  -6  15        0.84       19.26     15.91 o 
   3  -6  15      328.27      390.92     24.29 o 
   4  -6  15       45.63       45.75     16.11 o 
   5  -6  15        0.01       -0.06     12.78 o 
   6  -6  15        7.30       35.56     62.22 o 
   7  -6  15        6.09       90.00     91.11 o 
   8  -6  15        1.81       54.44     88.89 o 
  -9  -5  15       30.77       37.78     72.22 o 
  -8  -5  15       61.58       36.67     41.11 o 
  -7  -5  15       52.84       21.11     47.78 o 
  -6  -5  15       14.26       12.22     24.44 o 
  -5  -5  15       28.63        3.26     16.11 o 
  -4  -5  15      115.92      120.10     32.78 o 
  -3  -5  15       50.19       48.44     23.33 o 
  -2  -5  15      151.48      143.08     17.56 o 
  -1  -5  15       12.31       17.61     14.60 o 
   0  -5  15       10.61        2.92     12.11 o 
   1  -5  15      343.47      267.95     46.67 o 
   2  -5  15      139.30      132.64     22.22 o 
   3  -5  15       33.41       12.22     10.54 o 
   4  -5  15      214.17      226.41     17.56 o 
   5  -5  15      166.16      166.67     35.56 o 
   6  -5  15       18.60      -63.33     63.33 o 
   7  -5  15        9.34      -58.89     75.56 o 
 -10  -4  15       13.20       16.67     55.56 o 
  -9  -4  15       37.94       -7.78     41.11 o 
  -8  -4  15       27.76      101.11     53.33 o 
  -7  -4  15       65.59       64.44     27.78 o 
  -6  -4  15        2.22       -5.79     19.66 o 
  -5  -4  15       11.14       13.54     14.10 o 
  -4  -4  15      275.27      256.46     23.15 o 
  -3  -4  15        0.02        9.80     15.44 o 
  -2  -4  15      143.35      139.16     18.33 o 
  -1  -4  15      215.14      179.10     19.55 o 
   0  -4  15       77.40       97.35     35.56 o 
   1  -4  15        0.90       -9.52     12.38 o 
   2  -4  15       15.88       18.09      9.73 o 
   3  -4  15        0.03        4.89     11.43 o 
   4  -4  15       13.81      -20.00     27.78 o 
   5  -4  15       44.91       36.67     57.78 o 
   7  -4  15       24.09      -36.67     47.78 o 
   8  -4  15       34.27      136.67     77.78 o 
 -10  -3  15       77.57       23.33     66.67 o 
  -9  -3  15        0.75      -45.56     45.56 o 
  -8  -3  15        0.01       15.27     25.69 o 
  -7  -3  15       37.99       17.47     17.86 o 
  -6  -3  15       68.12       48.27     17.66 o 
  -5  -3  15       27.01       10.72     15.57 o 
  -4  -3  15       64.23       73.23     15.62 o 
  -3  -3  15      210.65      194.84     17.86 o 
  -2  -3  15       59.53       63.47     17.15 o 
  -1  -3  15      155.38      178.23     17.47 o 
   0  -3  15       29.38       20.32     12.38 o 
   1  -3  15      199.06      221.66     16.68 o 
   2  -3  15      328.60      303.28     20.28 o 
   3  -3  15      546.56      580.00     66.67 o 
   4  -3  15      467.12      432.22     50.00 o 
   5  -3  15       14.16       13.33     38.89 o 
   6  -3  15        2.63       -3.33     57.78 o 
   8  -3  15       42.04       70.00     57.78 o 
 -10  -2  15       16.90      -45.56     48.89 o 
  -9  -2  15       43.38      -14.44     37.78 o 
  -8  -2  15      100.70      137.78     38.89 o 
  -7  -2  15      299.18      341.85     28.98 o 
  -6  -2  15      597.65      673.44     35.13 o 
  -5  -2  15       82.50       86.26     17.43 o 
  -4  -2  15      199.70      190.32     18.00 o 
  -3  -2  15     1425.10     1459.35     45.63 o 
  -2  -2  15      109.27      101.62     14.57 o 
  -1  -2  15      158.15      158.01     27.22 o 
   0  -2  15      660.44      724.12     29.01 o 
   1  -2  15      899.96      837.70     29.33 o 
   2  -2  15       10.46       16.67     15.56 o 
   3  -2  15     1607.87     1582.23     73.33 o 
   4  -2  15       11.22      -27.78     35.56 o 
   5  -2  15      173.76      108.89     37.78 o 
   6  -2  15        0.61      -46.67     56.67 o 
   7  -2  15        0.12       41.11     68.89 o 
   8  -2  15       23.09      -23.33     51.11 o 
 -10  -1  15        8.96       66.67     47.78 o 
  -9  -1  15      113.13       38.89     46.67 o 
  -8  -1  15       29.34       36.67     36.67 o 
  -7  -1  15        2.04      -14.14     14.14 o 
  -6  -1  15       36.71       55.45     15.62 o 
  -5  -1  15      332.07      328.80     52.78 o 
  -4  -1  15       59.86       66.48     14.68 o 
  -3  -1  15       95.10       94.66     14.97 o 
  -2  -1  15      537.92      518.18     23.39 o 
  -1  -1  15       44.62       51.85     11.67 o 
   0  -1  15        8.38      -10.56     10.56 o 
   1  -1  15      534.48      511.11     34.44 o 
   2  -1  15        3.71      -18.89     26.67 o 
   3  -1  15      176.98      161.11     32.22 o 
   5  -1  15       23.65       33.33     34.44 o 
   6  -1  15       33.76       72.22     62.22 o 
   7  -1  15        0.35       28.89     63.33 o 
   8  -1  15        3.42      -48.89     48.89 o 
 -10   0  15       12.69       35.56     42.22 o 
  -9   0  15       72.17       81.11     34.44 o 
  -8   0  15       12.81       17.03     22.62 o 
  -7   0  15       72.44       36.67     17.78 o 
  -6   0  15       21.99       20.22     14.08 o 
  -5   0  15      199.82      198.70     18.89 o 
  -4   0  15      174.07      182.83     14.87 o 
  -3   0  15      289.77      304.83     15.31 o 
  -2   0  15      562.04      571.64     24.81 o 
  -1   0  15      249.08      220.00     17.78 o 
   0   0  15      996.46     1024.45     35.56 o 
   1   0  15        0.21        5.56     14.44 o 
   2   0  15     1351.57     1382.23     61.11 o 
   3   0  15      101.32       86.67     15.56 o 
   4   0  15       23.28       20.00     30.00 o 
   5   0  15       12.87       -4.44     42.22 o 
   6   0  15       14.63       71.11     48.89 o 
   7   0  15       43.60       31.11     55.56 o 
   8   0  15        6.42       22.22     78.89 o 
  -9   1  15       16.98       33.33     28.89 o 
  -8   1  15       31.70       45.56     21.11 o 
  -7   1  15       24.22       19.73     14.14 o 
  -6   1  15      128.44      129.59     13.29 o 
  -5   1  15      207.43      195.09     27.78 o 
  -4   1  15      348.42      355.82     26.11 o 
  -3   1  15      682.56      691.72     21.76 o 
  -2   1  15      304.50      276.67     17.78 o 
  -1   1  15      333.58      416.67     23.33 o 
   0   1  15      103.76      110.00     15.56 o 
   1   1  15      300.16      301.11     22.22 o 
   2   1  15        0.00      -14.44     14.44 o 
   3   1  15        0.60        5.56     14.44 o 
   4   1  15       59.26       60.00     18.89 o 
   5   1  15        4.38      -13.33     13.33 o 
   6   1  15       45.78       54.44     44.44 o 
   7   1  15       44.88      -38.89     80.00 o 
  -8   2  15        0.04        3.21     18.33 o 
  -7   2  15      274.75      300.03     23.15 o 
  -6   2  15        5.42       -4.02      7.57 o 
  -5   2  15      241.10      230.00     13.33 o 
  -4   2  15      345.59      364.45     17.78 o 
  -3   2  15        1.82      -14.44     14.44 o 
  -2   2  15       80.54       94.44     13.33 o 
  -1   2  15       10.92       22.22     14.44 o 
   0   2  15      100.64       95.56     15.56 o 
   1   2  15       37.84       36.67     18.89 o 
   2   2  15      120.59      110.00     18.89 o 
   3   2  15       11.28        3.33     16.67 o 
   4   2  15       99.26       68.89     18.89 o 
   5   2  15        0.12       -7.78     14.44 o 
   6   2  15        3.82      -50.00     78.89 o 
   7   2  15       30.82       52.22     71.11 o 
  -9   3  15        0.97      -13.33     36.67 o 
  -8   3  15        3.52      -12.22     25.56 o 
  -7   3  15        4.81        6.67     23.33 o 
  -6   3  15        2.66       11.11     23.33 o 
  -5   3  15      184.69      237.78     41.11 o 
  -4   3  15      403.53      393.34     18.89 o 
  -3   3  15      118.54      125.56     16.67 o 
  -2   3  15       18.37       27.78     12.22 o 
  -1   3  15       68.96       66.67     12.22 o 
   0   3  15       22.57       20.00     14.44 o 
   1   3  15      113.07      141.11     21.11 o 
   2   3  15       16.59       -1.11     12.22 o 
   3   3  15       19.19       27.78     15.56 o 
   4   3  15       34.24       41.11     18.89 o 
   5   3  15        5.65       11.11     23.33 o 
   7   3  15       27.61       53.33     64.44 o 
  -9   4  15       13.23      -43.33     45.56 o 
  -8   4  15       50.47       12.22     26.67 o 
  -7   4  15      168.39      121.11     36.67 o 
  -6   4  15      107.41      135.56     33.33 o 
  -5   4  15       66.18      121.11     32.22 o 
  -4   4  15        7.98       -7.78     24.44 o 
  -3   4  15      158.59      193.33     13.33 o 
  -2   4  15        9.22      -10.00     10.00 o 
  -1   4  15       53.77       25.56     16.67 o 
   0   4  15      202.27      176.67     20.00 o 
   1   4  15      106.58       94.44     18.89 o 
   2   4  15        7.65       16.67     21.11 o 
   3   4  15       31.02       64.44     22.22 o 
   4   4  15       19.05       32.22     22.22 o 
   5   4  15        5.94      -23.33     23.33 o 
   6   4  15       41.64       51.11     61.11 o 
  -9   5  15        0.15       27.78     50.00 o 
  -8   5  15       14.36      -22.22     31.11 o 
  -7   5  15       21.76       45.56     33.33 o 
  -6   5  15       76.03       44.44     27.78 o 
  -5   5  15       29.12        5.56     24.44 o 
  -4   5  15      122.33      213.33     34.44 o 
  -3   5  15       67.91       21.11     35.56 o 
  -2   5  15        1.09      -10.00     10.00 o 
  -1   5  15        0.05       -3.33     13.33 o 
   0   5  15       38.36       18.89     17.78 o 
   1   5  15       27.11       -4.44     20.00 o 
   2   5  15       31.44       30.00     24.44 o 
   3   5  15        2.20      -17.78     24.44 o 
   4   5  15       44.16      -16.67     32.22 o 
   5   5  15       15.17        0.00     28.89 o 
  -8   6  15       12.12       28.89     51.11 o 
  -7   6  15        6.49       15.56     44.44 o 
  -6   6  15       59.93       76.67     34.44 o 
  -5   6  15        9.63       53.33     42.22 o 
  -4   6  15      106.78      174.45     42.22 o 
  -3   6  15        3.42       24.44     21.11 o 
  -2   6  15       20.45       10.00     12.22 o 
  -1   6  15       52.84       38.89     16.67 o 
   0   6  15      401.33      457.78     37.78 o 
   1   6  15       45.29       63.33     23.33 o 
   2   6  15       56.57       51.11     22.22 o 
   3   6  15       26.30       -7.78     31.11 o 
   4   6  15        6.31       28.89     23.33 o 
  -7   7  15       74.62       94.44     41.11 o 
  -6   7  15       17.08       12.22     35.56 o 
  -5   7  15      257.61      166.67     44.44 o 
  -4   7  15       82.39      125.56     51.11 o 
  -3   7  15       48.82       56.67     32.22 o 
  -2   7  15        7.52       62.22     44.44 o 
  -1   7  15       75.06       55.56     21.11 o 
   0   7  15        0.53       14.44     22.22 o 
   1   7  15      133.09      138.89     35.56 o 
   2   7  15        8.17      -10.00     23.33 o 
   3   7  15       85.68       47.78     41.11 o 
  -6   8  15        0.48       17.78     35.56 o 
  -5   8  15        0.12        8.89     34.44 o 
  -4   8  15       21.65       18.89     51.11 o 
  -3   8  15        0.05       27.78     34.44 o 
  -2   8  15       61.08       90.00     52.22 o 
  -1   8  15       46.88       18.89     45.56 o 
   0   8  15       80.44      161.11     53.33 o 
   1   8  15       13.12       33.33     34.44 o 
   2   8  15        2.48       67.78     57.78 o 
  -4   9  15       39.66       46.67     58.89 o 
  -3   9  15       16.37        5.56     37.78 o 
  -2   9  15        5.51       60.00     42.22 o 
  -1   9  15       26.84        7.78     40.00 o 
   0   9  15      106.28      134.45     51.11 o 
  -3 -12  16       37.36      147.78     82.22 o 
  -2 -12  16        1.31      -20.00     61.11 o 
  -1 -12  16       16.88      -11.11     44.44 o 
   0 -12  16        6.92       63.33     68.89 o 
   1 -12  16       36.45       74.44     78.89 o 
   2 -12  16        1.43      271.11     95.56 o 
   3 -12  16       21.84        8.89     78.89 o 
  -5 -11  16        1.10       67.78     64.44 o 
  -4 -11  16        9.94      -54.44     54.44 o 
  -3 -11  16        0.04       98.89     56.67 o 
  -2 -11  16       69.46       53.33     68.89 o 
  -1 -11  16       78.10       13.33     45.56 o 
   0 -11  16       19.52       18.89     48.89 o 
   1 -11  16       98.38      146.67     53.33 o 
   2 -11  16        2.94       16.67     47.78 o 
   3 -11  16       16.57        3.33     41.11 o 
   4 -11  16        0.95       27.78     72.22 o 
   5 -11  16       23.64       24.44     64.44 o 
  -6 -10  16        0.65      -48.89     62.22 o 
  -5 -10  16      127.69      185.56     74.44 o 
  -4 -10  16        0.09       41.11     62.22 o 
  -3 -10  16      147.40      158.89     47.78 o 
  -2 -10  16        0.27      -50.00     50.00 o 
  -1 -10  16       18.37       12.22     37.78 o 
   0 -10  16       35.81       40.00     56.67 o 
   1 -10  16       16.80       50.00     54.44 o 
   2 -10  16      187.42      253.33     68.89 o 
   3 -10  16       15.80        2.22     37.78 o 
   4 -10  16      137.93      170.00     47.78 o 
   5 -10  16       65.88      154.45     72.22 o 
   6 -10  16       76.40       92.22     58.89 o 
  -7  -9  16        0.98       75.56     91.11 o 
  -6  -9  16       77.46       77.78     78.89 o 
  -5  -9  16        3.65       67.78     73.33 o 
  -4  -9  16      222.75      274.45     82.22 o 
  -3  -9  16        2.41      -21.11     41.11 o 
  -2  -9  16      137.43      146.67     55.56 o 
  -1  -9  16        0.47      -22.22     42.22 o 
   0  -9  16        8.83      -51.11     51.11 o 
   1  -9  16        4.57       32.22     32.22 o 
   2  -9  16        8.70       66.67     46.67 o 
   3  -9  16        7.51      -43.33     43.33 o 
   4  -9  16        6.41       10.00     44.44 o 
   5  -9  16       23.27       14.44     68.89 o 
   6  -9  16       38.58       44.44     57.78 o 
  -8  -8  16       48.34       40.00     60.00 o 
  -7  -8  16        5.72       23.33     53.33 o 
  -6  -8  16       93.18       93.33     68.89 o 
  -5  -8  16       16.04       80.00     55.56 o 
  -4  -8  16       11.72      144.45     60.00 o 
  -3  -8  16      177.63      179.90     60.56 o 
  -2  -8  16       24.13       15.12     21.04 o 
  -1  -8  16       21.12       33.73     28.16 o 
   0  -8  16       28.36       30.65     31.86 o 
   1  -8  16       50.74       72.16     31.00 o 
   2  -8  16       11.22      214.04    160.00 o 
   3  -8  16        9.93       -3.33     17.78 o 
   4  -8  16       76.40       46.67     18.89 o 
   6  -8  16        3.48        1.11     63.33 o 
   7  -8  16        0.01      -26.67     71.11 o 
  -8  -7  16       16.71      -37.78     70.00 o 
  -7  -7  16      115.56      127.78     47.78 o 
  -6  -7  16        9.27       66.67     61.11 o 
  -5  -7  16      242.60      283.33     56.67 o 
  -4  -7  16       54.09      100.00     28.89 o 
  -3  -7  16      255.12      283.02     28.27 o 
  -2  -7  16       88.99      113.55     19.66 o 
  -1  -7  16      253.78      256.38     28.33 o 
   0  -7  16        0.33       -1.09     24.44 o 
   1  -7  16       35.49       31.11     20.00 o 
   2  -7  16      267.88      251.56     32.78 o 
   3  -7  16       40.82       47.85     55.00 o 
   4  -7  16      484.02      529.15     31.90 o 
   5  -7  16       11.44        6.67     12.38 o 
   6  -7  16      182.75      275.56     77.78 o 
   7  -7  16       44.69       88.89     92.22 o 
  -9  -6  16      241.06      363.34    107.78 o 
  -8  -6  16       38.91       92.22     72.22 o 
  -7  -6  16      113.49      118.89     54.44 o 
  -6  -6  16       26.30        7.78     27.78 o 
  -5  -6  16        0.49        4.44     18.15 o 
  -4  -6  16       10.25        4.44     21.11 o 
  -3  -6  16      273.09      248.89     25.56 o 
  -2  -6  16      424.21      436.30     30.00 o 
  -1  -6  16       96.36       86.08     17.89 o 
   0  -6  16      626.07      661.73     34.24 o 
   1  -6  16        4.65        2.33     13.81 o 
   2  -6  16       86.43       95.61     22.78 o 
   3  -6  16        7.57       -3.76     32.78 o 
   4  -6  16       26.19       -3.13     30.00 o 
   5  -6  16      123.66      134.45     47.78 o 
   6  -6  16       18.92       44.44     44.44 o 
   7  -6  16        0.07       12.22     68.89 o 
   8  -6  16       10.06      -61.11     63.33 o 
  -9  -5  16       13.66       10.00     71.11 o 
  -8  -5  16        0.15       32.22     43.33 o 
  -7  -5  16       16.50       -1.11     44.44 o 
  -6  -5  16        3.21        3.33     27.78 o 
  -5  -5  16        5.70       -8.66     19.66 o 
  -4  -5  16       60.91       65.11     15.44 o 
  -3  -5  16       43.49       42.56     27.78 o 
  -2  -5  16      190.64      201.27     21.01 o 
  -1  -5  16       62.67       81.77     19.12 o 
   0  -5  16        0.00      -13.81     13.81 o 
   1  -5  16       16.73       -1.11     16.67 o 
   2  -5  16        4.50       -6.20     13.85 o 
   3  -5  16      181.81      202.28     28.33 o 
   4  -5  16        0.92        0.63      9.74 o 
   5  -5  16       82.00       96.67     53.33 o 
   6  -5  16       28.53      -44.44     58.89 o 
   7  -5  16       43.28       15.56     82.22 o 
   8  -5  16        0.29       25.56     95.56 o 
 -10  -4  16       20.12       21.11     56.67 o 
  -9  -4  16       59.55       84.44     64.44 o 
  -8  -4  16      166.86      114.45     56.67 o 
  -7  -4  16       35.39       15.56     46.67 o 
  -6  -4  16        0.03       -4.70     17.47 o 
  -5  -4  16       79.43       88.28     20.54 o 
  -4  -4  16        4.85       -7.46     13.96 o 
  -3  -4  16        2.31      -13.54     13.54 o 
  -2  -4  16      679.50      727.39     33.47 o 
  -1  -4  16      251.52      275.13     20.15 o 
   0  -4  16      229.79      302.02     74.44 o 
   1  -4  16       33.88       52.89     21.67 o 
   2  -4  16      124.45      165.82     17.81 o 
   3  -4  16       95.85       97.29     37.22 o 
   4  -4  16      510.02      511.11     51.11 o 
   5  -4  16       16.41       14.44     42.22 o 
   6  -4  16      109.89       98.89     57.78 o 
   7  -4  16       24.64      117.78     87.78 o 
   8  -4  16        1.12      -13.33     66.67 o 
 -10  -3  16        3.15       42.22     64.44 o 
  -9  -3  16       25.13       23.33     47.78 o 
  -8  -3  16        1.57      -40.00     40.00 o 
  -7  -3  16       26.43       41.33     25.78 o 
  -6  -3  16       60.11       29.28     25.00 o 
  -5  -3  16        6.61       -7.50     18.08 o 
  -4  -3  16      118.86      106.11     25.00 o 
  -3  -3  16       51.55       58.43     32.22 o 
  -2  -3  16      217.96      182.64     18.15 o 
  -1  -3  16       25.72       17.24     14.14 o 
   0  -3  16        2.18       -3.80     19.44 o 
   1  -3  16       29.42        7.78     11.48 o 
   2  -3  16       34.05        7.29     14.01 o 
   3  -3  16      135.47      148.89     34.44 o 
   4  -3  16       58.61      -24.44     42.22 o 
   5  -3  16        5.90        1.11     37.78 o 
   6  -3  16       54.25       34.44     56.67 o 
   7  -3  16        0.04       14.44     81.11 o 
   8  -3  16        4.74      -26.67     72.22 o 
 -10  -2  16        8.93       20.00     61.11 o 
  -9  -2  16       38.71       -1.11     50.00 o 
  -8  -2  16        0.81       -5.56     36.67 o 
  -7  -2  16        0.00       -0.16     21.33 o 
  -6  -2  16        4.77        3.45     14.87 o 
  -5  -2  16      680.18      672.71     34.94 o 
  -4  -2  16     1353.67     1361.70     46.23 o 
  -3  -2  16      196.06      212.30     60.00 o 
  -2  -2  16      122.31      100.12     17.26 o 
  -1  -2  16       97.38      107.42     14.91 o 
   0  -2  16      177.61      177.02     21.67 o 
   1  -2  16       16.71       21.11     13.36 o 
   2  -2  16      180.14      173.33     52.22 o 
   3  -2  16        1.39        0.00     24.44 o 
   4  -2  16        1.66      -35.56     35.56 o 
   5  -2  16       54.74      142.22     63.33 o 
   6  -2  16       90.59      108.89     56.67 o 
   7  -2  16       27.98       31.11     83.33 o 
   8  -2  16        3.71      -47.78     71.11 o 
 -10  -1  16       24.04      113.33     55.56 o 
  -9  -1  16      107.24      105.56     50.00 o 
  -8  -1  16        7.90       -4.44     28.89 o 
  -7  -1  16      180.06      147.78     41.11 o 
  -6  -1  16      119.75      105.45     19.44 o 
  -5  -1  16        3.75        5.73     14.59 o 
  -4  -1  16      270.58      300.29     26.67 o 
  -3  -1  16      748.15      737.79     28.98 o 
  -2  -1  16     1287.91     1398.43     46.86 o 
  -1  -1  16       61.87       66.41     15.69 o 
   0  -1  16      713.65      768.67     35.00 o 
   1  -1  16      578.74      597.78     37.78 o 
   2  -1  16      260.66      291.11     32.22 o 
   3  -1  16      222.83      165.56     31.11 o 
   4  -1  16       49.78      106.67     62.22 o 
   5  -1  16       11.86       26.67     43.33 o 
   6  -1  16      132.44      141.11     67.78 o 
   7  -1  16        5.30       -4.44     62.22 o 
   8  -1  16       77.28       20.00     74.44 o 
  -8   0  16       52.43       75.56     28.89 o 
  -7   0  16       35.12       26.67     23.33 o 
  -6   0  16       90.44      102.16     21.11 o 
  -5   0  16      263.81      258.98     17.35 o 
  -4   0  16       88.19       90.46     24.44 o 
  -3   0  16       11.41        6.67      9.43 o 
  -2   0  16     1293.72     1358.86     40.46 o 
  -1   0  16      101.04       83.33     15.56 o 
   0   0  16      324.20      357.78     22.22 o 
   1   0  16       19.19        7.78     15.56 o 
   2   0  16      139.49      126.67     16.67 o 
   3   0  16        0.92      -15.56     15.56 o 
   5   0  16       17.43       54.44     45.56 o 
   6   0  16        6.06       14.44     56.67 o 
  -8   1  16       40.38       47.78     27.78 o 
  -7   1  16       39.89       14.44     23.33 o 
  -6   1  16       23.20        5.00     11.00 o 
  -5   1  16      188.08      205.42     15.31 o 
  -4   1  16      454.80      434.44     22.60 o 
  -3   1  16      502.08      546.67     24.44 o 
  -2   1  16       37.79       37.78     14.44 o 
  -1   1  16      752.21      774.45     33.33 o 
   0   1  16       24.21       27.78     11.11 o 
   1   1  16      239.20      213.33     20.00 o 
   2   1  16      101.29       88.89     23.33 o 
   3   1  16        2.05      -10.00     14.44 o 
   4   1  16        1.82       -6.67     17.78 o 
   5   1  16       65.68       56.67     17.78 o 
   6   1  16       26.62       26.67     50.00 o 
   7   1  16       72.55      172.22     87.78 o 
  -8   2  16       17.18       61.11     28.89 o 
  -7   2  16       15.26       -3.54     15.56 o 
  -6   2  16        4.04        2.22     10.00 o 
  -5   2  16      129.28      131.11     11.11 o 
  -4   2  16      101.04       97.78     12.22 o 
  -3   2  16      453.90      483.34     23.33 o 
  -2   2  16       23.27       18.89     12.22 o 
  -1   2  16        9.45       11.11     13.33 o 
   0   2  16      221.63      197.78     24.44 o 
   1   2  16       75.66       82.22     14.44 o 
   2   2  16       15.07        7.78     14.44 o 
   3   2  16       16.88        1.11     18.89 o 
   4   2  16       47.91       85.56     21.11 o 
   5   2  16        1.26      -10.00     16.67 o 
   6   2  16       52.41       -5.56     78.89 o 
   7   2  16        2.02       90.00     65.56 o 
  -9   3  16       53.36       10.00     50.00 o 
  -8   3  16       13.32        6.67     40.00 o 
  -7   3  16        6.73       -6.67     34.44 o 
  -6   3  16      107.53      132.22     37.78 o 
  -5   3  16        0.89      -13.33     22.22 o 
  -4   3  16       57.04       52.22     12.22 o 
  -3   3  16       12.50       14.44     11.11 o 
  -2   3  16      452.31      412.22     23.33 o 
  -1   3  16      474.67      463.34     24.44 o 
   0   3  16       20.68        2.22     20.00 o 
   1   3  16        0.57        0.00     12.22 o 
   2   3  16       11.21       17.78     15.56 o 
   3   3  16       53.23       56.67     22.22 o 
   4   3  16        3.94       -2.22     23.33 o 
   5   3  16       23.64       -6.67     23.33 o 
   6   3  16       14.44      103.33     95.56 o 
  -9   4  16        6.27       -2.22     52.22 o 
  -8   4  16       16.28      -23.33     45.56 o 
  -7   4  16       94.97      112.22     44.44 o 
  -6   4  16       11.32       16.67     35.56 o 
  -5   4  16       14.29       -4.44     22.22 o 
  -4   4  16       24.62       36.67     26.67 o 
  -3   4  16      116.37      115.56     11.11 o 
  -2   4  16       73.43       61.11     21.11 o 
  -1   4  16        8.30       28.89     14.44 o 
   0   4  16        3.34        2.22     17.78 o 
   1   4  16       23.23       12.22     22.22 o 
   2   4  16      117.23      137.78     28.89 o 
   3   4  16        0.82        3.33     21.11 o 
   4   4  16       18.89        8.89     20.00 o 
   5   4  16       36.64       67.78     63.33 o 
  -8   5  16        2.19       48.89     52.22 o 
  -7   5  16       86.81       94.44     48.89 o 
  -6   5  16        2.69       18.89     42.22 o 
  -5   5  16        2.90        0.00     26.67 o 
  -4   5  16       28.12       28.89     28.89 o 
  -3   5  16      123.62      124.45     41.11 o 
  -2   5  16       24.83       25.56     14.44 o 
  -1   5  16       39.43       74.44     17.78 o 
   0   5  16      234.99      256.67     44.44 o 
   1   5  16      181.51      161.11     31.11 o 
   2   5  16       15.45       -3.33     27.78 o 
   3   5  16       40.07       62.22     24.44 o 
   4   5  16       14.23       -4.44     33.33 o 
   5   5  16        0.74       -1.11     62.22 o 
  -8   6  16       26.56       -1.11     38.89 o 
  -7   6  16       59.56       23.33     37.78 o 
  -6   6  16       70.71       70.00     34.44 o 
  -5   6  16        0.06      -16.67     42.22 o 
  -4   6  16      223.32      267.78     51.11 o 
  -3   6  16        0.83      -30.00     30.00 o 
  -2   6  16      408.17      345.56     26.67 o 
  -1   6  16        1.64        1.11     15.56 o 
   0   6  16        0.14        5.56     21.11 o 
   1   6  16       92.98      102.22     30.00 o 
   2   6  16       78.28       78.89     32.22 o 
   3   6  16       25.75      -34.44     34.44 o 
   4   6  16       81.12       78.89     27.78 o 
  -7   7  16        5.05       -5.56     54.44 o 
  -6   7  16       64.19       64.44     40.00 o 
  -5   7  16       29.57       32.22     36.67 o 
  -4   7  16        0.02       52.22     52.22 o 
  -3   7  16       55.66       52.22     33.33 o 
  -2   7  16       91.33       88.89     37.78 o 
  -1   7  16        1.57       21.11     46.67 o 
   0   7  16       80.76       57.78     36.67 o 
   1   7  16        1.11       33.33     26.67 o 
   2   7  16        0.03       17.78     31.11 o 
   3   7  16       20.43      -41.11     41.11 o 
  -5   8  16       24.85       27.78     37.78 o 
  -4   8  16       44.24      -24.44     58.89 o 
  -3   8  16      107.52       34.44     38.89 o 
  -2   8  16        0.81       26.67     36.67 o 
  -1   8  16        0.55      -37.78     37.78 o 
   0   8  16       51.33       83.33     41.11 o 
   1   8  16       23.04       23.33     54.44 o 
  -2 -12  17       45.60      -70.00     70.00 o 
  -1 -12  17        7.77       18.89     60.00 o 
   0 -12  17       42.82       24.44     84.44 o 
   1 -12  17       45.55       51.11     82.22 o 
   2 -12  17        9.11      -27.78     74.44 o 
  -4 -11  17      215.10      140.00     74.44 o 
  -3 -11  17       34.95      -72.22     72.22 o 
  -2 -11  17      122.01       12.22     72.22 o 
  -1 -11  17        5.87       51.11     42.22 o 
   0 -11  17        6.84      -10.00     44.44 o 
   1 -11  17       10.64       -7.78     47.78 o 
   2 -11  17       13.82       33.33     50.00 o 
   3 -11  17       25.63       31.11     48.89 o 
   4 -11  17       10.21      -48.89     51.11 o 
  -6 -10  17       94.17       56.67     96.67 o 
  -5 -10  17        4.51       67.78     52.22 o 
  -4 -10  17       39.59       24.44     53.33 o 
  -3 -10  17       15.92       62.22     67.78 o 
  -2 -10  17        1.08        0.00     61.11 o 
  -1 -10  17        4.24       -1.11     66.67 o 
   0 -10  17       47.71        7.78     53.33 o 
   1 -10  17       10.80       76.67     63.33 o 
   2 -10  17        2.44      104.44     60.00 o 
   3 -10  17       16.46      -53.33     60.00 o 
   4 -10  17        1.84      -22.22     45.56 o 
   5 -10  17       36.29       46.43     39.07 o 
  -7  -9  17       29.00        3.33     86.67 o 
  -6  -9  17        8.77       12.22     66.67 o 
  -5  -9  17       68.85      -32.22     47.78 o 
  -4  -9  17        0.08       67.78     50.00 o 
  -3  -9  17       28.78      -18.89     60.00 o 
  -2  -9  17       35.41       53.33     38.89 o 
  -1  -9  17      148.35      142.22     41.11 o 
   0  -9  17        1.24       10.00     28.89 o 
   1  -9  17        3.75       23.33     41.11 o 
   2  -9  17        1.61      -16.67     53.33 o 
   3  -9  17       22.63       36.67     22.22 o 
   4  -9  17       57.51       54.44     22.22 o 
   5  -9  17       32.60        1.11     58.89 o 
   6  -9  17      148.37      112.22     63.33 o 
  -7  -8  17       14.19      113.33     78.89 o 
  -6  -8  17        1.48       97.78     61.11 o 
  -5  -8  17      115.45       95.56     57.78 o 
  -4  -8  17      165.91      214.45     63.33 o 
  -3  -8  17       21.78       35.56     25.56 o 
  -2  -8  17       57.40       31.15     30.97 o 
  -1  -8  17       65.25      -37.78     50.00 o 
   0  -8  17       16.05      -12.22     40.00 o 
   1  -8  17      216.98      220.00     26.67 o 
   2  -8  17        7.66       53.33     24.44 o 
   3  -8  17       87.07      103.33     23.33 o 
   4  -8  17       30.55       17.78     21.11 o 
   6  -8  17       19.80      -66.67     81.11 o 
  -8  -7  17       26.54       48.89     81.11 o 
  -7  -7  17      254.04      237.78     77.78 o 
  -6  -7  17      106.33      116.67     63.33 o 
  -5  -7  17       47.61      112.22     54.44 o 
  -4  -7  17        0.01       16.67     26.67 o 
  -3  -7  17       49.04       40.00     24.44 o 
  -2  -7  17       11.05      -13.33     18.89 o 
  -1  -7  17       37.47       21.21     18.33 o 
   0  -7  17      104.39       83.65     42.22 o 
   1  -7  17       77.05       75.50     21.64 o 
   2  -7  17       36.10        9.97     30.56 o 
   3  -7  17       35.65        7.78     33.33 o 
   4  -7  17        6.09      -20.06     35.56 o 
   5  -7  17       24.60       54.44     56.67 o 
   6  -7  17        1.56       12.22     62.22 o 
   7  -7  17       12.27      -35.56     64.44 o 
  -8  -6  17       52.00      -46.67     66.67 o 
  -7  -6  17        2.73       36.67     43.33 o 
  -6  -6  17       58.17       75.23     33.62 o 
  -5  -6  17      107.57       88.89     32.22 o 
  -4  -6  17       79.98       60.43     22.78 o 
  -3  -6  17       47.75       48.89     25.56 o 
  -2  -6  17      148.06      286.67     35.56 o 
  -1  -6  17      125.64       82.67     18.15 o 
   0  -6  17      223.71      341.11     31.11 o 
   1  -6  17      131.60      106.88     17.32 o 
   2  -6  17      110.33       91.11     21.11 o 
   3  -6  17      388.58      410.80     29.00 o 
   4  -6  17      238.95      280.88     41.67 o 
   5  -6  17       91.34      255.56     85.56 o 
   6  -6  17       71.85       45.56     82.22 o 
  -9  -5  17        6.34       83.33     66.67 o 
  -8  -5  17      205.64      251.11     54.44 o 
  -7  -5  17       21.89      -15.56     47.78 o 
  -6  -5  17      113.97      141.03     72.22 o 
  -5  -5  17      101.75      114.45     26.67 o 
  -4  -5  17      307.02      286.42     30.01 o 
  -3  -5  17       10.22        7.78     18.78 o 
  -2  -5  17        0.21       25.69     21.67 o 
  -1  -5  17       68.84       86.57     18.15 o 
   0  -5  17       27.34       27.95     16.30 o 
   1  -5  17      277.57      282.22     26.67 o 
   2  -5  17        8.61       -6.83     14.91 o 
   3  -5  17      104.47      129.63     17.26 o 
   4  -5  17      117.28       25.56     37.78 o 
   5  -5  17      225.87      195.56     61.11 o 
   6  -5  17       60.90       61.11     55.56 o 
   7  -5  17        6.77       65.56     71.11 o 
  -9  -4  17       33.17       98.89     66.67 o 
  -8  -4  17       35.42       38.33     38.89 o 
  -7  -4  17       10.48       27.54     25.36 o 
  -6  -4  17       71.81       57.68     41.11 o 
  -5  -4  17       20.64       30.42     26.11 o 
  -4  -4  17        0.02        3.88     19.77 o 
  -3  -4  17      347.82      300.37     24.64 o 
  -2  -4  17      471.16      448.55     29.73 o 
  -1  -4  17        0.46       -2.81     11.19 o 
   0  -4  17       18.51       43.43     15.98 o 
   1  -4  17        0.65       27.41     33.89 o 
   2  -4  17        9.61       -5.46     12.57 o 
   3  -4  17       10.35       -6.40     23.33 o 
   4  -4  17       10.69       18.89     35.56 o 
   5  -4  17        1.75      -36.67     44.44 o 
   6  -4  17        7.60      -27.78     41.11 o 
   7  -4  17        0.44      -32.22     63.33 o 
  -9  -3  17       89.35       33.33     58.89 o 
  -8  -3  17        0.20       56.67     40.00 o 
  -7  -3  17      100.50       91.40     22.53 o 
  -6  -3  17       62.85       62.91     30.00 o 
  -5  -3  17       50.33       37.41     20.14 o 
  -4  -3  17       56.01      103.19     21.57 o 
  -3  -3  17        0.60       -9.70     14.80 o 
  -2  -3  17       75.51       58.24     21.67 o 
  -1  -3  17        8.41        6.67     12.92 o 
   0  -3  17        2.43       -1.11     14.44 o 
   1  -3  17       32.28       10.00     27.78 o 
   2  -3  17      455.59      465.76     26.40 o 
   3  -3  17      348.12      402.22     63.33 o 
   4  -3  17      710.07      655.56     58.89 o 
   5  -3  17       91.81      135.56     64.44 o 
   6  -3  17        7.58       64.44     56.67 o 
   7  -3  17       33.20       94.44     65.56 o 
 -10  -2  17        1.92      -51.11     51.11 o 
  -9  -2  17        2.98       77.78     50.00 o 
  -8  -2  17       89.05       78.87     29.08 o 
  -7  -2  17       40.70        5.56     36.67 o 
  -6  -2  17      416.08      448.39     30.43 o 
  -5  -2  17       10.69       -6.38     16.11 o 
  -4  -2  17     1778.33     1942.41     64.54 o 
  -3  -2  17      522.33      500.34     27.94 o 
  -2  -2  17        9.36        2.04     19.44 o 
  -1  -2  17      110.29      110.76     18.90 o 
   0  -2  17        2.39       10.76     27.78 o 
   1  -2  17      418.57      498.00     60.00 o 
   2  -2  17       59.30       78.89     34.44 o 
   3  -2  17      226.77      227.78     37.78 o 
   4  -2  17        8.17        0.00     32.22 o 
   5  -2  17       87.06      136.67     60.00 o 
   6  -2  17        2.11      -75.56     75.56 o 
   7  -2  17       17.57       34.44     55.56 o 
  -9  -1  17      110.25      106.67     44.44 o 
  -8  -1  17        8.36       12.07     21.11 o 
  -7  -1  17       94.53       86.67     36.67 o 
  -6  -1  17       43.82       59.96     17.05 o 
  -5  -1  17       68.20       87.90     16.55 o 
  -4  -1  17       15.20       26.19     16.00 o 
  -3  -1  17       27.45       21.98     16.82 o 
  -2  -1  17      738.49      780.51     52.22 o 
  -1  -1  17       29.30        3.85     13.10 o 
   0  -1  17       56.26       78.89     25.56 o 
   1  -1  17       81.54       11.11     23.33 o 
   2  -1  17       61.51       88.89     24.44 o 
   3  -1  17        4.89       38.89     26.67 o 
   4  -1  17       19.61       24.44     32.22 o 
   5  -1  17       25.90      112.22     65.56 o 
   6  -1  17       18.33      -46.67     52.22 o 
   7  -1  17       56.30      183.33     73.33 o 
  -8   0  17        5.27        6.67     34.44 o 
  -7   0  17        1.66       -0.52     17.56 o 
  -6   0  17       11.19       30.30     15.75 o 
  -5   0  17       62.27       47.83     16.44 o 
  -4   0  17      185.57      197.40     19.44 o 
  -3   0  17      225.43      217.24     15.71 o 
  -2   0  17      259.97      295.56     23.33 o 
  -1   0  17      131.03      142.22     16.67 o 
   0   0  17        5.82       23.33     13.33 o 
   1   0  17      382.86      421.11     33.33 o 
   2   0  17       23.42       41.11     18.89 o 
   3   0  17        8.22       10.00     16.67 o 
   4   0  17      121.63      104.44     46.67 o 
   5   0  17       38.65       18.89     43.33 o 
   6   0  17        8.01      -46.67     66.67 o 
   7   0  17        0.76      -53.33     85.56 o 
  -8   1  17       22.72       44.44     26.67 o 
  -7   1  17       16.67      -14.44     23.33 o 
  -6   1  17        8.77        4.51     13.08 o 
  -5   1  17       67.38       57.66     15.75 o 
  -4   1  17        3.36       -3.33     12.95 o 
  -3   1  17      531.33      548.89     25.56 o 
  -2   1  17      275.48      297.78     21.11 o 
  -1   1  17      366.99      366.67     23.33 o 
   0   1  17      324.26      331.11     24.44 o 
   1   1  17       14.38       20.00     15.56 o 
   2   1  17      138.61      130.00     21.11 o 
   3   1  17       17.63       27.78     18.89 o 
   4   1  17        0.42        7.78     15.56 o 
   5   1  17       27.43       66.67     57.78 o 
   6   1  17        9.04      -36.67     56.67 o 
  -8   2  17       24.50       78.89     36.67 o 
  -7   2  17       30.93      108.89     41.11 o 
  -6   2  17        0.85       11.11     11.11 o 
  -5   2  17        3.63        7.78     10.00 o 
  -4   2  17      204.87      203.33     15.56 o 
  -3   2  17       30.40       51.11     14.44 o 
  -2   2  17       14.17        3.33     17.78 o 
  -1   2  17      361.09      356.67     24.44 o 
   0   2  17      110.58      117.78     18.89 o 
   1   2  17        0.26       21.11     18.89 o 
   2   2  17        0.00       -2.22     18.89 o 
   3   2  17        0.00        3.33     21.11 o 
   4   2  17        0.00       -4.44     21.11 o 
   5   2  17        0.76        3.33     46.67 o 
  -9   3  17       45.68       40.00     41.11 o 
  -8   3  17       48.79       58.89     35.56 o 
  -7   3  17       61.41       42.22     30.00 o 
  -6   3  17       51.22      -17.78     36.67 o 
  -5   3  17       37.09       50.00     35.56 o 
  -4   3  17       44.51       52.22      8.89 o 
  -3   3  17        5.76        6.67     14.44 o 
  -2   3  17       56.30       30.00     20.00 o 
  -1   3  17       58.76       26.67     17.78 o 
   0   3  17       12.50       21.11     15.56 o 
   1   3  17       51.01       58.89     22.22 o 
   2   3  17      307.46      385.56     34.44 o 
   3   3  17        2.74       14.44     18.89 o 
   4   3  17      153.02      151.11     30.00 o 
   5   3  17        8.71       14.44     61.11 o 
  -8   4  17       66.42       35.56     33.33 o 
  -7   4  17        0.37        1.11     27.78 o 
  -6   4  17      337.09      376.67     62.22 o 
  -5   4  17        0.09       67.78     37.78 o 
  -4   4  17       94.69       51.11     27.78 o 
  -3   4  17        1.17       -8.89      8.89 o 
  -2   4  17       89.53       88.89     35.56 o 
  -1   4  17       30.68       -4.44     20.00 o 
   0   4  17        0.11        3.33     20.00 o 
   1   4  17      123.68      116.67     36.67 o 
   2   4  17        6.24       17.78     22.22 o 
   3   4  17       93.29      126.67     33.33 o 
   4   4  17        7.53       26.67     22.22 o 
   5   4  17       29.58       -1.11     63.33 o 
  -8   5  17       15.98       42.22     54.44 o 
  -7   5  17       58.13        8.89     46.67 o 
  -6   5  17       14.35       10.00     45.56 o 
  -5   5  17      118.18      124.45     38.89 o 
  -4   5  17        5.53      -38.89     38.89 o 
  -3   5  17        1.25        4.44     27.78 o 
  -2   5  17       38.32       16.67     14.44 o 
  -1   5  17        1.96       -1.11     18.89 o 
   0   5  17       29.43       12.22     16.67 o 
   1   5  17       63.68       73.33     31.11 o 
   2   5  17       10.30        4.44     23.33 o 
   3   5  17       12.90      -30.00     30.00 o 
   4   5  17       86.30       96.67     41.11 o 
  -7   6  17        0.01      -16.67     32.22 o 
  -6   6  17        3.68      -14.44     32.22 o 
  -5   6  17        6.79       41.11     46.67 o 
  -4   6  17       28.14       34.44     33.33 o 
  -3   6  17       97.89       71.11     46.67 o 
  -2   6  17       58.28        3.33     32.22 o 
  -1   6  17       25.36       12.22     20.00 o 
   0   6  17      148.66      113.33     32.22 o 
   1   6  17        1.96      -27.78     27.78 o 
   2   6  17       67.11       88.89     35.56 o 
   3   6  17       35.39       -7.78     38.89 o 
  -6   7  17       45.90       73.33     53.33 o 
  -5   7  17        2.63       37.78     37.78 o 
  -4   7  17        4.00      -17.78     46.67 o 
  -3   7  17       13.03       23.33     31.11 o 
  -2   7  17       20.35       26.67     36.67 o 
  -1   7  17       22.44       60.00     42.22 o 
   0   7  17       26.65      -25.56     55.56 o 
   1   7  17        5.54       35.56     55.56 o 
  -3   8  17        3.67       11.11     60.00 o 
  -2   8  17        2.58       22.22     45.56 o 
  -1   8  17       19.64       -8.89     42.22 o 
  -1 -12  18        0.25       23.33     74.44 o 
   0 -12  18      131.97      174.45     64.44 o 
   1 -12  18       10.22      -38.89     77.78 o 
  -4 -11  18        0.47      -84.44     84.44 o 
  -3 -11  18       15.15       48.89     72.22 o 
  -2 -11  18       44.78       60.00     57.78 o 
  -1 -11  18        3.24        5.56     83.33 o 
   0 -11  18       14.67      -25.56     56.67 o 
   1 -11  18        6.27       46.67     57.78 o 
   2 -11  18       34.07       61.11     60.00 o 
   3 -11  18       19.10      -66.67     77.78 o 
  -5 -10  18       85.36        8.89     85.56 o 
  -4 -10  18        0.98       42.22     73.33 o 
  -3 -10  18       89.40       43.33     72.22 o 
  -2 -10  18        5.51       40.00     44.44 o 
  -1 -10  18      145.97      177.78     62.22 o 
   0 -10  18        7.23       35.56     78.89 o 
   1 -10  18       85.65       72.22     64.44 o 
   2 -10  18        1.14       87.78     55.56 o 
   3 -10  18        1.21       12.22     25.56 o 
   4 -10  18       21.72       94.44     78.89 o 
  -6  -9  18        3.81      112.22     77.78 o 
  -5  -9  18       77.73       93.33     82.22 o 
  -4  -9  18      108.82       18.89     56.67 o 
  -3  -9  18      142.58      135.56     48.89 o 
  -2  -9  18       15.30      127.78     65.56 o 
  -1  -9  18       31.28      -11.11     46.67 o 
   0  -9  18       11.08       82.22     53.33 o 
   1  -9  18      120.08      103.33     27.78 o 
   2  -9  18      199.64      222.22     32.22 o 
   3  -9  18        8.17        3.33     20.00 o 
   4  -9  18       52.57      150.00     76.67 o 
  -6  -8  18       15.75      -16.67     43.33 o 
  -5  -8  18       60.97       40.00     56.67 o 
  -4  -8  18        0.92       -8.89     35.56 o 
  -3  -8  18       62.53       42.22     47.78 o 
  -2  -8  18        5.28       30.00     27.78 o 
  -1  -8  18       30.00       44.44     25.56 o 
   0  -8  18       15.93        6.67     22.22 o 
   1  -8  18       72.31       34.44     23.33 o 
   2  -8  18      110.94      140.00     27.78 o 
   3  -8  18        2.65        1.11     22.22 o 
   4  -8  18       15.23      -22.51     40.00 o 
   5  -8  18       46.02       93.33     42.22 o 
   6  -8  18       16.09      -21.11     60.00 o 
  -8  -7  18       12.39      -55.56     56.67 o 
  -7  -7  18       14.51       83.33     75.56 o 
  -6  -7  18        0.55      -56.67     56.67 o 
  -5  -7  18       61.39       53.33     61.11 o 
  -4  -7  18       10.56        6.70     28.16 o 
  -3  -7  18      392.40      423.66     35.50 o 
  -2  -7  18      236.06      240.31     50.00 o 
  -1  -7  18       29.06       37.79     18.22 o 
   0  -7  18        1.16       18.00     22.80 o 
   1  -7  18       60.34      100.00     24.44 o 
   2  -7  18       60.04       34.44     20.00 o 
   3  -7  18       16.65       -4.44     18.89 o 
   4  -7  18       50.24       69.89     18.98 o 
  -8  -6  18       12.65      -37.78     68.89 o 
  -7  -6  18      117.65      102.22     38.89 o 
  -6  -6  18       17.88      -20.00     45.56 o 
  -5  -6  18       37.50       37.78     25.14 o 
  -4  -6  18      282.69      380.00     32.24 o 
  -3  -6  18       39.59       70.00     28.89 o 
  -2  -6  18      109.63      100.00     28.89 o 
  -1  -6  18      291.27      262.22     28.89 o 
   0  -6  18        2.95      -16.67     16.67 o 
   1  -6  18       82.41      100.00     21.11 o 
   2  -6  18      401.24      442.22     36.67 o 
   3  -6  18        9.94       26.29     16.66 o 
   4  -6  18       43.63       31.47     22.78 o 
   5  -6  18       74.02       60.00     53.33 o 
   6  -6  18      160.62      140.00     54.44 o 
  -9  -5  18       44.11       10.00     72.22 o 
  -8  -5  18        4.52      -10.00     40.00 o 
  -7  -5  18        1.26      -30.70     30.70 o 
  -6  -5  18        1.62       16.26     30.97 o 
  -5  -5  18       48.42       37.78     42.22 o 
  -4  -5  18        0.44       16.31     17.43 o 
  -3  -5  18      314.71      282.25     25.29 o 
  -2  -5  18      337.48      309.77     41.11 o 
  -1  -5  18       14.85        0.10     15.69 o 
   0  -5  18      121.58      122.61     28.33 o 
   1  -5  18       15.28      -15.56     16.67 o 
   2  -5  18       23.26       38.91     26.67 o 
   3  -5  18       37.94        7.68     16.66 o 
   4  -5  18        0.22        5.56     44.44 o 
   5  -5  18      124.99      132.22     52.22 o 
   6  -5  18       92.49       64.44     83.33 o 
  -8  -4  18      111.05      102.14     52.78 o 
  -7  -4  18       14.25       21.11     42.22 o 
  -6  -4  18       15.27       24.44     50.00 o 
  -5  -4  18       57.69       98.89     26.67 o 
  -4  -4  18       43.79       34.17     18.08 o 
  -3  -4  18      544.12      574.61     33.54 o 
  -2  -4  18      148.62      191.39     25.41 o 
  -1  -4  18       45.53       63.31     21.67 o 
   0  -4  18      105.26      134.45     18.45 o 
   1  -4  18       35.76       67.43     20.56 o 
   2  -4  18       17.15       12.51     21.67 o 
   3  -4  18      130.15      175.56     34.44 o 
   4  -4  18      425.15      436.67     63.33 o 
   5  -4  18      404.18      430.00     64.44 o 
   6  -4  18        0.84       33.33     70.00 o 
   7  -4  18        8.93      -54.44     54.44 o 
  -8  -3  18       10.56      -18.89     43.33 o 
  -7  -3  18      133.49      182.35     34.96 o 
  -6  -3  18       21.25       15.17     17.61 o 
  -5  -3  18       38.55       41.11     22.22 o 
  -4  -3  18      506.49      537.64    109.44 o 
  -3  -3  18      438.32      542.22     36.67 o 
  -2  -3  18      449.43      441.17     30.59 o 
  -1  -3  18      142.52      124.06     22.78 o 
   0  -3  18       25.17       40.00     18.89 o 
   1  -3  18      159.81      150.55     17.61 o 
   2  -3  18       41.04      -21.11     46.67 o 
   4  -3  18       56.49       30.00     40.00 o 
   5  -3  18       10.91      -10.00     55.56 o 
   6  -3  18       86.17      112.22     75.56 o 
   7  -3  18        4.84       -7.78     56.67 o 
  -9  -2  18        5.02       81.11     61.11 o 
  -8  -2  18        4.57       48.89     46.67 o 
  -7  -2  18       12.69       22.08     23.72 o 
  -6  -2  18       23.12       22.17     23.22 o 
  -5  -2  18       16.46       23.33     21.11 o 
  -4  -2  18      259.29      227.78     30.00 o 
  -3  -2  18       49.73       77.34     66.11 o 
  -2  -2  18       73.54       78.19     15.80 o 
  -1  -2  18      182.62      159.23     45.00 o 
   0  -2  18       32.56       23.94     11.71 o 
   1  -2  18       17.22       36.67     25.56 o 
   2  -2  18        8.11        2.22     27.78 o 
   3  -2  18       14.49       27.78     38.89 o 
   4  -2  18       13.61       36.67     43.33 o 
   6  -2  18       61.94       41.11     57.78 o 
   7  -2  18        3.44      114.45     66.67 o 
  -8  -1  18      213.94      218.89     44.44 o 
  -7  -1  18        2.12        8.30     38.33 o 
  -6  -1  18       44.99       55.01     20.81 o 
  -5  -1  18       21.25       40.62     25.56 o 
  -4  -1  18        2.47      -11.00     14.44 o 
  -3  -1  18       45.91       40.86     24.44 o 
  -2  -1  18       13.77       17.03     14.69 o 
  -1  -1  18      602.83      608.10     38.40 o 
   0  -1  18      406.91      440.00     54.44 o 
   1  -1  18        4.32        5.56     45.56 o 
   2  -1  18        1.13      -50.00     50.00 o 
   3  -1  18        3.10       20.00     33.33 o 
   4  -1  18       31.44       58.89     65.56 o 
   5  -1  18       70.15       46.67     48.89 o 
   6  -1  18        0.71      118.89     66.67 o 
  -8   0  18        0.13      -21.11     28.89 o 
  -7   0  18       43.33       47.73     19.24 o 
  -6   0  18       19.36       14.33     18.35 o 
  -5   0  18       30.70       20.21     16.44 o 
  -4   0  18       15.23        1.67     15.00 o 
  -3   0  18       60.70       58.14     13.29 o 
  -2   0  18      148.35      142.22     17.78 o 
  -1   0  18       38.56       46.67     13.33 o 
   0   0  18      923.52      877.78     40.00 o 
   1   0  18       66.27       31.11     20.00 o 
   2   0  18       95.96      104.44     21.11 o 
   3   0  18        2.55        3.33     38.89 o 
   4   0  18        0.33       18.89     61.11 o 
   5   0  18       16.48      -52.22     65.56 o 
   6   0  18       14.93      226.67    104.44 o 
  -7   1  18        8.09      -22.22     22.22 o 
  -6   1  18       37.04       35.68     13.73 o 
  -5   1  18       74.96       67.86     19.15 o 
  -4   1  18      342.25      325.56     23.33 o 
  -3   1  18       56.64       31.11     13.33 o 
  -2   1  18        1.21      -11.11     12.22 o 
  -1   1  18       23.73       20.00     15.56 o 
   0   1  18       28.81        0.00     18.89 o 
   1   1  18        9.97        2.22     21.11 o 
   2   1  18       18.45       17.78     18.89 o 
   3   1  18       27.40       50.00     23.33 o 
   4   1  18       33.95       42.22     21.11 o 
   5   1  18        6.30       57.78     78.89 o 
   6   1  18       24.34       21.11     65.56 o 
  -7   2  18        1.25      -15.56     30.00 o 
  -6   2  18        0.07      -10.00     11.11 o 
  -5   2  18        0.00        5.56     14.44 o 
  -4   2  18        7.31       44.44     17.78 o 
  -3   2  18      216.19      230.00     20.00 o 
  -2   2  18      137.98      115.56     17.78 o 
  -1   2  18      799.60      926.67     46.67 o 
   0   2  18       26.10        7.78     22.22 o 
   1   2  18        0.70        7.78     14.44 o 
   2   2  18       50.64       32.22     22.22 o 
   3   2  18        7.99       20.00     22.22 o 
   4   2  18      407.11      484.45     47.78 o 
  -8   3  18       15.03       90.00     53.33 o 
  -7   3  18       81.14      146.67     53.33 o 
  -6   3  18       57.31       45.56     30.00 o 
  -5   3  18       81.95       71.11     41.11 o 
  -4   3  18      253.84      271.11     21.11 o 
  -3   3  18      159.90      153.33     15.56 o 
  -2   3  18       91.89       96.67     18.89 o 
  -1   3  18       27.25       20.00     15.56 o 
   0   3  18        9.35        0.00     18.89 o 
   1   3  18        0.27      -15.56     18.89 o 
   2   3  18        0.02       25.56     27.78 o 
   3   3  18       22.11       16.67     28.89 o 
   4   3  18       19.76       15.56     21.11 o 
  -8   4  18        1.08      -51.11     51.11 o 
  -7   4  18       35.80       50.00     52.22 o 
  -6   4  18       33.76       31.11     33.33 o 
  -5   4  18       48.02       70.00     46.67 o 
  -4   4  18      235.04      207.78     45.56 o 
  -3   4  18       16.93       12.22     24.44 o 
  -2   4  18      116.80      106.67     41.11 o 
  -1   4  18      124.61       88.89     17.78 o 
   0   4  18        2.20       -1.11     22.22 o 
   1   4  18      102.83      104.44     21.11 o 
   2   4  18        5.51      -18.89     30.00 o 
   3   4  18       46.40       24.44     33.33 o 
  -7   5  18       48.35       51.11     45.56 o 
  -6   5  18       54.07       36.67     53.33 o 
  -5   5  18       60.53       44.44     46.67 o 
  -4   5  18      104.64      123.33     46.67 o 
  -3   5  18       37.17      -10.00     28.89 o 
  -2   5  18       19.58       14.44     15.56 o 
  -1   5  18        0.30       -4.44     18.89 o 
   0   5  18        2.41        5.56     42.22 o 
   1   5  18      205.51      161.11     35.56 o 
   2   5  18        1.51        1.11     23.33 o 
   3   5  18       66.11       43.33     27.78 o 
  -6   6  18        1.38        0.00     41.11 o 
  -5   6  18       39.67      100.00     42.22 o 
  -4   6  18       15.31       68.89     35.56 o 
  -3   6  18      163.79      186.67     58.89 o 
  -2   6  18        9.38       17.78     45.56 o 
  -1   6  18       82.45       87.78     50.00 o 
   0   6  18       34.26       53.33     36.67 o 
   1   6  18       37.55       -3.33     36.67 o 
   2   6  18        4.76      -37.78     37.78 o 
  -4   7  18       91.68       76.67     54.44 o 
  -3   7  18       10.70       15.56     55.56 o 
  -2   7  18        2.03      -30.00     56.67 o 
  -1   7  18        1.96      -58.89     58.89 o 
   0   7  18       32.85      -22.22     38.89 o 
  -3 -11  19        6.27       64.44     56.67 o 
  -2 -11  19      137.26      134.45     70.00 o 
  -1 -11  19        0.36      -33.33     75.56 o 
   0 -11  19      189.69      150.00     68.89 o 
   1 -11  19       37.14       65.56     48.89 o 
   2 -11  19        5.77       42.22     70.00 o 
  -5 -10  19       59.54      -11.11     56.67 o 
  -4 -10  19      105.10       21.11     52.22 o 
  -3 -10  19       14.09       45.56     47.78 o 
  -2 -10  19       19.01       26.67     76.67 o 
  -1 -10  19       45.31       65.56     56.67 o 
   0 -10  19        1.01      -13.33     55.56 o 
   1 -10  19       21.94       42.22     26.67 o 
   2 -10  19       25.13       26.67     68.89 o 
   3 -10  19        2.92      -52.22     75.56 o 
   4 -10  19        0.65        3.33     73.33 o 
  -5  -9  19       11.55      -58.89     58.89 o 
  -4  -9  19       26.86       72.22     53.33 o 
  -3  -9  19      129.49      153.33     74.44 o 
  -2  -9  19        6.49       14.44     43.33 o 
  -1  -9  19      208.80      217.78     34.44 o 
   0  -9  19      178.87      150.00     37.78 o 
   1  -9  19       26.27       16.67     34.44 o 
   2  -9  19       62.90       24.44     26.67 o 
   3  -9  19        7.98       12.22     42.22 o 
   4  -9  19        0.05       -3.33     57.78 o 
  -6  -8  19      150.73      157.78     74.44 o 
  -5  -8  19       27.91       45.56     60.00 o 
  -4  -8  19      241.04      406.67     74.44 o 
  -3  -8  19       48.99       46.67     42.22 o 
  -2  -8  19      312.22      374.45     66.67 o 
  -1  -8  19       16.17       70.00     63.33 o 
   0  -8  19      370.23      345.56     40.00 o 
   1  -8  19       22.17      -15.56     20.00 o 
   2  -8  19       66.23       58.89     24.44 o 
   3  -8  19      119.00      193.33     32.22 o 
   4  -8  19       91.04      -25.56     77.78 o 
   5  -8  19       20.09      -17.78     90.00 o 
  -7  -7  19       47.81      -15.56     71.11 o 
  -6  -7  19       91.56      130.00     45.56 o 
  -5  -7  19       54.76       31.11     44.44 o 
  -4  -7  19       59.67       58.89     53.33 o 
  -3  -7  19        8.41        8.89     25.56 o 
  -2  -7  19       19.87      -22.22     31.11 o 
  -1  -7  19      210.26      257.78     35.56 o 
   0  -7  19       22.51       53.33     27.78 o 
   1  -7  19       83.72       48.89     20.00 o 
   2  -7  19        0.39        0.00     23.33 o 
   3  -7  19      127.34      146.67     25.56 o 
   4  -7  19        7.57        1.11     53.33 o 
   5  -7  19        8.04       -4.44     68.89 o 
   6  -7  19       45.66       13.33     76.67 o 
  -8  -6  19       47.71      130.00     75.56 o 
  -7  -6  19        2.16        8.89     54.44 o 
  -6  -6  19       42.54       47.78     54.44 o 
  -5  -6  19        9.69      -11.70     71.67 o 
  -4  -6  19       14.82       31.61     36.02 o 
  -3  -6  19      227.95      271.11     37.78 o 
  -2  -6  19       35.66       51.11     18.89 o 
  -1  -6  19      113.12      156.67     28.89 o 
   0  -6  19       85.49       56.11     20.03 o 
   1  -6  19        0.00       12.22     23.33 o 
   2  -6  19        1.23      -20.00     20.00 o 
   3  -6  19        3.57       33.32     21.67 o 
   4  -6  19       20.47      -76.67     77.78 o 
   5  -6  19        4.12       -4.44     75.56 o 
   6  -6  19      135.29       82.22     87.78 o 
  -8  -5  19        9.79       34.44     43.33 o 
  -7  -5  19       55.46       87.78     57.78 o 
  -6  -5  19       30.27       40.00     55.56 o 
  -5  -5  19        8.52        0.00     28.89 o 
  -4  -5  19      193.49      207.89     28.56 o 
  -3  -5  19        3.49       13.30     22.42 o 
  -2  -5  19       92.00       79.46     44.44 o 
  -1  -5  19        3.68       19.26     15.90 o 
   0  -5  19       23.52       51.11     28.33 o 
   1  -5  19       41.38       35.56     22.22 o 
   2  -5  19      169.04      203.33     26.67 o 
   3  -5  19       11.96       48.46     18.24 o 
   4  -5  19       16.48      -30.00     67.78 o 
   6  -5  19       33.38      -70.00     70.00 o 
  -8  -4  19       19.32       64.44     56.67 o 
  -7  -4  19       49.68       36.67     42.22 o 
  -6  -4  19      273.17      322.80     43.35 o 
  -5  -4  19       37.45       63.33     37.78 o 
  -4  -4  19       42.56       50.82     34.44 o 
  -3  -4  19       57.15       69.80     21.34 o 
  -2  -4  19       36.72       13.33     20.00 o 
  -1  -4  19       19.76       33.63     19.07 o 
   0  -4  19        0.04        2.39     24.44 o 
   1  -4  19      169.57      194.46     20.29 o 
   2  -4  19        4.60      -13.27     21.11 o 
   3  -4  19       67.45       30.00     62.22 o 
   4  -4  19      111.42      110.00     68.89 o 
   6  -4  19        6.89      -50.00     50.00 o 
  -9  -3  19        5.50      -10.00     61.11 o 
  -8  -3  19        1.34      -14.50     30.96 o 
  -7  -3  19        0.39       46.67     48.89 o 
  -6  -3  19       25.71      -28.89     44.44 o 
  -5  -3  19       99.79      117.78     38.89 o 
  -4  -3  19        1.33      -19.93     19.93 o 
  -3  -3  19        1.07       32.22     19.88 o 
  -2  -3  19       22.76       41.72     16.68 o 
  -1  -3  19       47.89       19.78     35.00 o 
   0  -3  19        9.67       44.44     20.00 o 
   1  -3  19       68.45       65.08     20.52 o 
   2  -3  19        2.96      -24.44     27.78 o 
   3  -3  19        2.46       17.78     44.44 o 
   4  -3  19       74.12      -40.00     55.56 o 
   5  -3  19        0.78       -7.78     71.11 o 
   6  -3  19        2.49       18.89     62.22 o 
  -8  -2  19      133.27      100.00     46.67 o 
  -7  -2  19        0.13        3.13     34.44 o 
  -6  -2  19      113.63       85.27     28.67 o 
  -5  -2  19        0.00       -3.33     22.22 o 
  -4  -2  19      549.82      575.56     41.11 o 
  -3  -2  19       73.29       52.93     19.97 o 
  -2  -2  19        0.19       15.56     44.44 o 
  -1  -2  19       93.56       93.86     18.33 o 
   0  -2  19      177.13      167.78     34.44 o 
   1  -2  19      200.87      256.67     48.89 o 
   2  -2  19      521.12      510.00     44.44 o 
   3  -2  19      126.83      180.00     51.11 o 
   5  -2  19       33.14      -45.56     52.22 o 
   6  -2  19       43.03      -56.67     56.67 o 
  -8  -1  19       40.85       72.22     40.00 o 
  -7  -1  19      141.38       60.00     38.89 o 
  -6  -1  19      221.56      214.45     42.22 o 
  -5  -1  19       19.19       27.78     22.22 o 
  -4  -1  19      199.65      197.24     22.93 o 
  -3  -1  19        1.64       10.37     33.89 o 
  -2  -1  19        0.09      -15.44     15.44 o 
  -1  -1  19        1.81       23.33     22.22 o 
   0  -1  19       10.11       -7.78     20.00 o 
   1  -1  19       94.42       68.89     33.33 o 
   2  -1  19        0.14      -11.11     34.44 o 
   3  -1  19       12.23       36.67     40.00 o 
   4  -1  19        4.55       23.33     41.11 o 
   6  -1  19       11.99       48.89     88.89 o 
  -7   0  19      105.11      100.00     38.89 o 
  -6   0  19        9.32       36.63     21.51 o 
  -5   0  19      315.37      326.81     56.67 o 
  -4   0  19      221.37      205.86     21.17 o 
  -3   0  19      179.45      203.33     22.22 o 
  -2   0  19        0.66      -15.56     15.56 o 
  -1   0  19      131.50      147.78     35.56 o 
   0   0  19       73.08       40.00     24.44 o 
   1   0  19        0.30       -6.67     18.89 o 
   2   0  19       37.46       64.44     43.33 o 
   3   0  19        0.13        2.22     44.44 o 
   4   0  19      165.92      133.33     62.22 o 
   5   0  19        2.52      -20.00     53.33 o 
   6   0  19      189.26      191.11     70.00 o 
  -6   1  19        0.19      -10.29     18.02 o 
  -5   1  19        0.01        3.33     12.22 o 
  -4   1  19       20.21       28.89     21.11 o 
  -3   1  19       15.91       22.22     16.67 o 
  -2   1  19      347.19      403.34     32.22 o 
  -1   1  19       43.94       41.11     16.67 o 
   0   1  19       86.21       81.11     22.22 o 
   1   1  19        5.25       23.33     21.11 o 
   2   1  19        2.89      -11.11     21.11 o 
   3   1  19        8.74      -22.22     23.33 o 
   4   1  19       13.53      -17.78     53.33 o 
  -7   2  19       38.22       20.00     46.67 o 
  -6   2  19        4.27      -32.22     32.22 o 
  -5   2  19      164.01      156.67     17.78 o 
  -4   2  19        8.98        7.78     13.33 o 
  -3   2  19      214.65      230.00     25.56 o 
  -2   2  19       43.86       55.56     18.89 o 
  -1   2  19      302.06      293.33     33.33 o 
   0   2  19      235.06      198.89     22.22 o 
   1   2  19       20.01        2.22     23.33 o 
   2   2  19        3.97       47.78     26.67 o 
   3   2  19        7.54        7.78     27.78 o 
   4   2  19        0.97      -27.78     47.78 o 
  -8   3  19       13.54      -12.22     40.00 o 
  -7   3  19        1.41      -13.33     34.44 o 
  -6   3  19        1.33       17.78     51.11 o 
  -5   3  19        0.93       14.44     40.00 o 
  -4   3  19        3.60       -7.78     26.67 o 
  -3   3  19        1.27       22.22     26.67 o 
  -2   3  19      142.40      110.00     18.89 o 
  -1   3  19        9.81      -21.11     23.33 o 
   0   3  19       99.91      132.22     42.22 o 
   1   3  19       46.16       40.00     31.11 o 
   2   3  19        3.52       -6.67     18.89 o 
   3   3  19       13.25       -6.67     27.78 o 
   4   3  19       68.51       78.89     60.00 o 
  -7   4  19       17.79      -23.33     51.11 o 
  -6   4  19      196.57      193.33     55.56 o 
  -5   4  19        8.88       24.44     45.56 o 
  -4   4  19      140.49      171.11     42.22 o 
  -3   4  19       61.79       53.33     35.56 o 
  -2   4  19      175.52      136.67     23.33 o 
  -1   4  19       26.36       13.33     18.89 o 
   0   4  19       82.27       47.78     22.22 o 
   1   4  19        3.42      -12.22     33.33 o 
   2   4  19      149.66      150.00     31.11 o 
   3   4  19        5.97      -23.33     24.44 o 
  -6   5  19      116.13       38.89     41.11 o 
  -5   5  19       20.27      -13.33     43.33 o 
  -4   5  19       38.57      -48.89     55.56 o 
  -3   5  19      146.23      193.33     42.22 o 
  -2   5  19       24.20       14.44     28.89 o 
  -1   5  19       83.88       98.89     44.44 o 
   0   5  19       16.17       21.11     25.56 o 
   1   5  19        0.09       -8.89     33.33 o 
   2   5  19        0.08       33.33     32.22 o 
  -5   6  19        1.31      -16.67     43.33 o 
  -4   6  19        3.96      -25.56     35.56 o 
  -3   6  19       31.10       16.67     54.44 o 
  -2   6  19      102.26       62.22     54.44 o 
  -1   6  19       49.52       18.89     34.44 o 
   0   6  19       48.03       62.22     60.00 o 
  -1 -11  20        1.14      -30.00     88.89 o 
   0 -11  20       17.19      107.78     83.33 o 
  -4 -10  20        0.67       10.00     84.44 o 
  -3 -10  20       22.51      -37.78     74.44 o 
  -2 -10  20       29.00       88.89     78.89 o 
  -1 -10  20       84.07       57.78     43.33 o 
   0 -10  20      319.95      300.00     85.56 o 
   1 -10  20        0.28      -20.00     82.22 o 
   2 -10  20       53.24      -76.67     78.89 o 
   3 -10  20        5.87        7.78     52.22 o 
  -5  -9  20       85.07       36.67     85.56 o 
  -4  -9  20        9.12       22.22     71.11 o 
  -3  -9  20      112.89       78.89     66.67 o 
  -2  -9  20       23.65      110.00     66.67 o 
  -1  -9  20      159.83      262.22     67.78 o 
   0  -9  20       44.03      -41.11     63.33 o 
   1  -9  20      189.45      181.11     38.89 o 
   2  -9  20        0.04      -20.00     20.00 o 
   3  -9  20       11.72      -10.00     47.78 o 
   4  -9  20       45.42      -25.09     40.86 o 
  -6  -8  20       37.53      -16.67     84.44 o 
  -5  -8  20       21.13       16.67     53.33 o 
  -4  -8  20       16.56       74.44     42.22 o 
  -3  -8  20       18.38      135.56     80.00 o 
  -2  -8  20        0.05      -34.44     34.44 o 
  -1  -8  20        0.99       -3.33     30.00 o 
   0  -8  20       27.24        7.78     24.44 o 
   1  -8  20       49.38       21.11     22.22 o 
   2  -8  20       49.81       41.11     23.33 o 
   3  -8  20        1.01      -34.44     67.78 o 
   4  -8  20       69.70       95.56    100.00 o 
  -7  -7  20        7.46       44.44     64.44 o 
  -6  -7  20        0.60       16.67     54.44 o 
  -5  -7  20        4.50       20.00     54.44 o 
  -4  -7  20       10.62       17.78     35.56 o 
  -3  -7  20       68.78      125.56     70.00 o 
  -2  -7  20       80.30       62.22     24.44 o 
  -1  -7  20       65.35        8.89     28.89 o 
   0  -7  20      102.23       56.67     40.00 o 
   1  -7  20       87.53       50.00     28.89 o 
   2  -7  20        2.56       11.11     25.56 o 
   3  -7  20      105.90      146.07     42.08 o 
   4  -7  20       25.49       45.56     61.11 o 
   5  -7  20        4.64       -5.56     93.33 o 
  -7  -6  20       16.13       67.78     64.44 o 
  -6  -6  20       26.16       53.33     65.56 o 
  -5  -6  20      280.80      290.00     67.78 o 
  -4  -6  20       29.38       -1.11     30.00 o 
  -3  -6  20      342.94      374.26     36.02 o 
  -2  -6  20      111.41       55.56     48.89 o 
  -1  -6  20       16.88       45.56     44.44 o 
   0  -6  20        0.72       37.78     47.78 o 
   1  -6  20       25.63       45.56     27.78 o 
   2  -6  20      251.65      303.33     31.11 o 
   3  -6  20      165.23      157.45     48.89 o 
   4  -6  20        3.17      -58.89     82.22 o 
   5  -6  20       49.24       30.00     51.11 o 
  -8  -5  20       16.33      -45.56     46.67 o 
  -7  -5  20        4.76       21.11     58.89 o 
  -6  -5  20        6.84       53.33     53.33 o 
  -5  -5  20      102.87       97.78     40.00 o 
  -4  -5  20        0.68       26.67     48.89 o 
  -3  -5  20       36.43       11.11     45.56 o 
  -2  -5  20       69.03       44.51     28.89 o 
  -1  -5  20        1.78       -8.64     38.89 o 
   0  -5  20        4.46      -13.33     27.78 o 
   1  -5  20       24.00       43.33     23.33 o 
   2  -5  20        2.18       -8.10     19.73 o
[truncated: 25,602 more chars]
